# Supplementary material for: Identification of an Epigenetically Marked Locus within the Sex Determination Region of Channel Catfish
Source: Int J Mol Sci. 2022 May 13;23(10):5471. doi: 10.3390/ijms23105471 (PMC9171582; doi:10.3390/ijms23105471)
Supplement: Supplementary file 1 [file ijms-23-05471-s001.zip]

Archive with 4 entries (3 files):
- ijms-1696349-supplementary/Supplementary Files/
- ijms-1696349-supplementary/Supplementary Files/Supplemental Files.pdf
- ijms-1696349-supplementary/Supplementary Files/Supplemental Table S1.xlsx
- ijms-1696349-supplementary/Supplementary Files/Supplemental Table S3.xlsx
