# Supplementary material for: Identification of an Epigenetically Marked Locus within the Sex Determination Region of Channel Catfish
Source: Int J Mol Sci. 2022 May 13;23(10):5471. doi: 10.3390/ijms23105471 (PMC9171582; doi:10.3390/ijms23105471)
Supplement: Supplementary file 1 [file ijms-23-05471-s001.zip › ijms-1696349-supplementary/Supplementary Files/Supplemental Table S1.xlsx]

## Sheet: 9dpf
CpG sites	Chromosome	Start	End	Q-value	Locus	Gene	Strand	Location	Distance to gene	female_9dpf methylation level	male_9dpf methylation level	hyper/hypo in female
Chr1:32824816-32824816	1	32824816	32824816	0.0408808	null	null		Not found	0	35.2941	96.5517	hypo
Chr2:23201917-23201917	2	23201917	23201917	0.0408808	arl9	arl9	+	overlapping	0	0	77.7778	hypo
Chr4:2941802-2941802	4	2941802	2941802	0.0348515	LOC108263904	LOC108263904	-	overlapping	0	0	81.25	hypo
Chr4:3277656-3277656	4	3277656	3277656	0.0436333	otogl	otogl	+	overlapping	0	44.7368	0	hyper
Chr4:5394924-5394924	4	5394924	5394924	0.0319314	null	null		Not found	0	18.1818	90.9091	hypo
Chr4:5918838-5918838	4	5918838	5918838	0.0408808	hnrnpul1	hnrnpul1	-	overlapping	0	5.88235	82.3529	hypo
Chr4:6454832-6454832	4	6454832	6454832	0.0256693	ttc9b	ttc9b	+	overlapping	0	88.8889	5.26316	hyper
Chr4:6888830-6888830	4	6888830	6888830	0.0256693	null	null		Not found	0	92	20.8333	hyper
Chr4:7283032-7283032	4	7283032	7283032	0.0408808	prrg4	prrg4	+	overlapping	0	23.0769	100	hypo
Chr4:7968651-7968651	4	7968651	7968651	0.0408808	hipk2	hipk2	+	overlapping	0	9.09091	65.3846	hypo
Chr4:8821745-8821745	4	8821745	8821745	0.0400516	LOC108264535	LOC108264535	+	overlapping	0	92.8571	17.8571	hyper
Chr4:9451783-9451783	4	9451783	9451783	0.0451301	cdh13	cdh13	-	overlapping	0	11.1111	91.6667	hypo
Chr4:10416615-10416615	4	10416615	10416615	0.0408808	LOC108263942	LOC108263942	+	overlapping	0	16.6667	73.5294	hypo
Chr4:10507728-10507728	4	10507728	10507728	0.0436333	eea1	eea1	+	overlapping	0	92.8571	12.5	hyper
Chr4:11336017-11336017	4	11336017	11336017	0.0408808	null	null		Not found	0	77.2727	9.52381	hyper
Chr4:11632310-11632310	4	11632310	11632310	0.0436333	null	null		Not found	0	22.2222	100	hypo
Chr4:11804629-11804629	4	11804629	11804629	0.0408808	cpne2	cpne2	+	overlapping	0	47.3684	100	hypo
Chr4:12132790-12132790	4	12132790	12132790	0.0455819	null	null		Not found	0	33.3333	93.1034	hypo
Chr4:12349072-12349072	4	12349072	12349072	0.0392392	siah1	siah1	+	overlapping	0	25	95.4545	hypo
Chr4:12430364-12430364	4	12430364	12430364	0.0408808	sf3b3	sf3b3	-	overlapping	0	26.3158	100	hypo
Chr4:12541012-12541012	4	12541012	12541012	0.043495	LOC108264832	LOC108264832	-	downstream	215	52.381	0	hyper
Chr4:13448027-13448027	4	13448027	13448027	0.0334243	rapsn	rapsn	+	overlapping	0	3.33333	60.6061	hypo
Chr4:13612988-13612988	4	13612988	13612988	0.0348515	cttnbp2	cttnbp2	-	overlapping	0	87.8788	29.0323	hyper
Chr4:14096323-14096323	4	14096323	14096323	0.0436333	LOC108264215	LOC108264215	+	overlapping	0	95.4545	31.8182	hyper
Chr4:14380044-14380044	4	14380044	14380044	0.0436333	null	null		Not found	0	90.4762	10	hyper
Chr4:14428689-14428689	4	14428689	14428689	0.0282661	prdm10	prdm10	-	overlapping	0	100	17.6471	hyper
Chr4:14484224-14484224	4	14484224	14484224	0.0436333	prdm10	prdm10	-	overlapping	0	90.4762	18.75	hyper
Chr4:14754250-14754250	4	14754250	14754250	0.0436333	null	null		Not found	0	91.3043	23.5294	hyper
Chr4:15017742-15017742	4	15017742	15017742	0.0455819	null	null		Not found	0	100	37.037	hyper
Chr4:15120847-15120847	4	15120847	15120847	0.0408808	LOC108264720	LOC108264720	+	upstream	1474	91.6667	27.2727	hyper
Chr4:15255615-15255615	4	15255615	15255615	0.0348515	null	null		Not found	0	88.4615	24.1379	hyper
Chr4:15351553-15351553	4	15351553	15351553	0.0408808	null	null		Not found	0	94.1176	39.1304	hyper
Chr4:15391173-15391173	4	15391173	15391173	0.0256693	LOC108264211	polr2a	-	upstream	1112	90.9091	0	hyper
Chr4:15391177-15391177	4	15391177	15391177	0.0129653	LOC108264211	polr2a	-	upstream	1108	100	0	hyper
Chr4:15536321-15536321	4	15536321	15536321	0.0408808	idh2	idh2	-	overlapping	0	96.2963	37.5	hyper
Chr4:15586948-15586948	4	15586948	15586948	0.0468321	null	null		Not found	0	100	38.4615	hyper
Chr4:15801117-15801117	4	15801117	15801117	0.0392392	rasgrf1	rasgrf1	+	overlapping	0	88	13.3333	hyper
Chr4:16260578-16260578	4	16260578	16260578	0.0444163	null	null		Not found	0	100	36.3636	hyper
Chr4:16454777-16454777	4	16454777	16454777	0.0408808	sec11a	sec11a	+	overlapping	0	91.6667	28.5714	hyper
Chr4:16512358-16512358	4	16512358	16512358	0.0408808	null	null		Not found	0	84.8485	31.5789	hyper
Chr4:16743539-16743539	4	16743539	16743539	0.0408808	chd2	chd2	-	overlapping	0	81.4815	17.3913	hyper
Chr4:17315363-17315363	4	17315363	17315363	0.0436333	nectin1	nectin1	+	overlapping	0	93.3333	16.6667	hyper
Chr4:17321946-17321946	4	17321946	17321946	0.0408808	nectin1	nectin1	+	overlapping	0	88.8889	36.3636	hyper
Chr4:17351085-17351085	4	17351085	17351085	0.043495	nectin1	nectin1	+	overlapping	0	100	33.3333	hyper
Chr4:17858802-17858802	4	17858802	17858802	0.0256693	sema4b	sema4b	+	overlapping	0	100	18.1818	hyper
Chr4:17871720-17871720	4	17871720	17871720	0.0408808	sema4b	sema4b	+	overlapping	0	96.1539	36	hyper
Chr4:17894624-17894624	4	17894624	17894624	0.0436333	sema4b	sema4b	+	overlapping	0	94.1176	46.1538	hyper
Chr4:17939052-17939052	4	17939052	17939052	0.0256693	sema4b	sema4b	+	overlapping	0	100	34.7826	hyper
Chr4:18058541-18058541	4	18058541	18058541	0.0408808	LOC108264027	LOC108264027	-	downstream	1166	100	46.875	hyper
Chr4:18194413-18194413	4	18194413	18194413	0.0455819	null	null		Not found	0	100	16.6667	hyper
Chr4:18233656-18233656	4	18233656	18233656	0.0418568	null	null		Not found	0	90	33.3333	hyper
Chr4:18401525-18401525	4	18401525	18401525	0.0408808	cdon	cdon	-	overlapping	0	90.9091	30	hyper
Chr4:18640433-18640433	4	18640433	18640433	0.0408808	null	null		Not found	0	77.7778	10.5263	hyper
Chr4:19211113-19211113	4	19211113	19211113	0.0256693	vasp	vasp	-	overlapping	0	100	31.0345	hyper
Chr4:19296610-19296610	4	19296610	19296610	0.0334243	LOC108264552	rasa2	-	overlapping	0	92.8571	33.3333	hyper
Chr4:19355913-19355913	4	19355913	19355913	0.0408808	LOC108264297	zbtb38	-	upstream	411	100	34.7826	hyper
Chr4:19406960-19406960	4	19406960	19406960	0.0392392	trip12	trip12	+	overlapping	0	92.8571	28.5714	hyper
Chr4:19410940-19410940	4	19410940	19410940	0.0408808	trip12	trip12	+	overlapping	0	95.2381	26.3158	hyper
Chr4:19457617-19457617	4	19457617	19457617	0.0408808	trip12	trip12	+	overlapping	0	100	33.3333	hyper
Chr4:19639199-19639199	4	19639199	19639199	0.0408808	sphkap	sphkap	+	overlapping	0	92.3077	0	hyper
Chr4:19932569-19932569	4	19932569	19932569	0.0348515	null	null		Not found	0	91.6667	17.6471	hyper
Chr4:20068916-20068916	4	20068916	20068916	0.0408808	LOC108264030	LOC108264030	+	overlapping	0	76.4706	19.3548	hyper
Chr4:20198641-20198641	4	20198641	20198641	0.043495	sptbn4	sptbn4	+	overlapping	0	89.6552	34.375	hyper
Chr4:20283184-20283184	4	20283184	20283184	0.0431515	LOC108263916	esrrg	-	overlapping	0	95	21.4286	hyper
Chr4:20538315-20538315	4	20538315	20538315	0.0352384	LOC108264858	shank2	+	overlapping	0	73.913	4.54545	hyper
Chr4:20934094-20934094	4	20934094	20934094	0.0408808	pdcd10	pdcd10	+	overlapping	0	91.1765	34.7826	hyper
Chr4:21241255-21241255	4	21241255	21241255	0.0256693	null	null		Not found	0	100	29.1667	hyper
Chr4:21766049-21766049	4	21766049	21766049	0.0256693	pik3c2a	pik3c2a	+	overlapping	0	100	10	hyper
Chr4:21833656-21833656	4	21833656	21833656	0.0408808	null	null		Not found	0	86.6667	21.0526	hyper
Chr4:23498183-23498183	4	23498183	23498183	0.0352384	null	null		Not found	0	92	18.75	hyper
Chr4:25246061-25246061	4	25246061	25246061	0.0408808	LOC108264593	LOC108264593	+	overlapping	0	70.8333	4.54545	hyper
Chr4:25769613-25769613	4	25769613	25769613	0.0408808	pak1	pak1	+	overlapping	0	100	23.0769	hyper
Chr4:28902576-28902576	4	28902576	28902576	0.0436333	null	null		Not found	0	14.2857	81.25	hypo
Chr4:28904268-28904268	4	28904268	28904268	0.0418568	null	null		Not found	0	15	100	hypo
Chr4:28929012-28929012	4	28929012	28929012	0.0352384	null	null		Not found	0	6.25	92.8571	hypo
Chr4:28959976-28959976	4	28959976	28959976	0.0408808	LOC108264823	LOC108264823	+	overlapping	0	7.14286	92.8571	hypo
Chr4:28997491-28997491	4	28997491	28997491	0.0408808	LOC108264823	LOC108264823	+	overlapping	0	8.33333	73.913	hypo
Chr4:28998252-28998252	4	28998252	28998252	0.0408808	LOC108264823	LOC108264823	+	overlapping	0	0	85.7143	hypo
Chr4:29147449-29147449	4	29147449	29147449	0.0436333	LOC108264823	LOC108264823	+	overlapping	0	9.09091	73.913	hypo
Chr4:29188775-29188775	4	29188775	29188775	0.0436333	null	null		Not found	0	96.1539	30.7692	hyper
Chr4:29555726-29555726	4	29555726	29555726	0.0408808	LOC108264679	LOC108264679	+	overlapping	0	90.9091	9.52381	hyper
Chr4:32937754-32937754	4	32937754	32937754	0.0436333	null	null		Not found	0	21.0526	94.1176	hypo
Chr5:29762413-29762413	5	29762413	29762413	0.0408808	LOC108265917	LOC108265917	-	overlapping	0	86.6667	13.0435	hyper
Chr5:29832601-29832601	5	29832601	29832601	0.0451301	LOC108265790	LOC108265790	-	downstream	1406	71.4286	10.7143	hyper
Chr5:30027401-30027401	5	30027401	30027401	0.0256693	hcfc1	hcfc1	+	overlapping	0	24	95.6522	hypo
Chr5:30295739-30295739	5	30295739	30295739	0.0400516	csnk1g2	csnk1g2	+	upstream	641	16.6667	90.4762	hypo
Chr5:30306124-30306124	5	30306124	30306124	0.0436333	mfsd12	mfsd12	+	overlapping	0	9.09091	93.75	hypo
Chr5:30723477-30723477	5	30723477	30723477	0.036057	LOC108264988	LOC108264988	+	overlapping	0	88.2353	13.0435	hyper
Chr5:30980972-30980972	5	30980972	30980972	0.0408808	LOC108265974	LOC108265974	+	overlapping	0	100	11.1111	hyper
Chr5:31105433-31105433	5	31105433	31105433	0.0408808	null	null		Not found	0	100	30.4348	hyper
Chr5:31206857-31206857	5	31206857	31206857	0.0408808	LOC108265554	LOC108265554	-	upstream	53	6.25	80.9524	hypo
Chr5:31259578-31259578	5	31259578	31259578	0.0408808	LOC108265554	LOC108265554	-	overlapping	0	6.25	87.5	hypo
Chr5:31420083-31420083	5	31420083	31420083	0.0348515	rgl1	rgl1	+	overlapping	0	14.2857	100	hypo
Chr5:31426852-31426852	5	31426852	31426852	0.0408808	rgl1	rgl1	+	overlapping	0	100	14.2857	hyper
Chr5:31457456-31457456	5	31457456	31457456	0.0418568	LOC108265602	LOC108265602	+	overlapping	0	100	18.1818	hyper
Chr5:31600579-31600579	5	31600579	31600579	0.0129653	sema6b	sema6b	+	overlapping	0	100	10	hyper
Chr5:31821507-31821507	5	31821507	31821507	0.0436333	nexn	nexn	+	overlapping	0	94.4444	22.2222	hyper
Chr6:13474582-13474582	6	13474582	13474582	0.0472172	ncam2	ncam2	-	overlapping	0	100	38.4615	hyper
Chr6:16509999-16509999	6	16509999	16509999	0.0392392	fam155a	fam155a	+	overlapping	0	31.5789	100	hypo
Chr7:1295987-1295987	7	1295987	1295987	0.0392392	null	null		Not found	0	88.2353	0	hyper
Chr7:1445498-1445498	7	1445498	1445498	0.0408808	kif2c	kif2c	+	overlapping	0	38.4615	100	hypo
Chr7:4303914-4303914	7	4303914	4303914	0.0274199	null	null		Not found	0	70	3.57143	hyper
Chr7:5072456-5072456	7	5072456	5072456	0.0408808	LOC108268130	LOC108268130	+	overlapping	0	9.09091	94.4444	hypo
Chr7:5161208-5161208	7	5161208	5161208	0.0392392	LOC108268135	LOC108268135	-	overlapping	0	14.2857	94.7369	hypo
Chr8:5834001-5834001	8	5834001	5834001	0.0256693	cenpi	cenpi	-	overlapping	0	87.5	10.7143	hyper
Chr10:12194484-12194484	10	12194484	12194484	0.0455819	ttc14	ttc14	+	overlapping	0	100	31.5789	hyper
Chr10:28435700-28435700	10	28435700	28435700	0.0436333	nek7	nek7	+	overlapping	0	9.09091	93.75	hypo
Chr11:7463612-7463612	11	7463612	7463612	0.0408808	akr1a1	akr1a1	-	overlapping	0	0	75	hypo
Chr11:21853173-21853173	11	21853173	21853173	0.0408808	null	null		Not found	0	82.3529	16.6667	hyper
Chr12:9651163-9651163	12	9651163	9651163	0.0365515	nop58	nop58	+	overlapping	0	0	91.6667	hypo
Chr12:27200702-27200702	12	27200702	27200702	0.0436333	LOC108272479	LOC108272479	-	overlapping	0	82.3529	13.0435	hyper
Chr13:8267043-8267043	13	8267043	8267043	0.0418568	LOC108273404	LOC108273404	+	overlapping	0	47.0588	100	hypo
Chr13:9201516-9201516	13	9201516	9201516	0.0408808	LOC108274166	LOC108274166	-	overlapping	0	100	40.9091	hyper
Chr14:12566939-12566939	14	12566939	12566939	0.0408808	LOC108275340	LOC108275340	+	overlapping	0	93.75	20.8333	hyper
Chr15:23871536-23871536	15	23871536	23871536	0.0408808	null	null		Not found	0	18.1818	95.2381	hypo
Chr15:24085887-24085887	15	24085887	24085887	0.0256693	LOC108276078	LOC108276078	+	overlapping	0	17.6471	100	hypo
Chr16:502785-502785	16	502785	502785	0.0408808	inip	inip	+	overlapping	0	85.7143	7.14286	hyper
Chr16:5940909-5940909	16	5940909	5940909	0.0444163	skor2	skor2	+	overlapping	0	47.2222	0	hyper
Chr16:6353779-6353779	16	6353779	6353779	0.0408808	cntfr	cntfr	+	overlapping	0	33.3333	92.5926	hypo
Chr19:2285524-2285524	19	2285524	2285524	0.0436333	LOC108279613	LOC108279613	+	overlapping	0	100	42.8571	hyper
Chr19:19720790-19720790	19	19720790	19720790	0.0408808	plxna4	plxna4	+	overlapping	0	40	100	hypo
Chr19:21921537-21921537	19	21921537	21921537	0.047952	LOC108279645	LOC108279645	+	overlapping	0	0	56.5217	hypo
Chr21:3635067-3635067	21	3635067	3635067	0.0474335	synpr	synpr	-	overlapping	0	34.6154	95.4545	hypo
Chr21:10852443-10852443	21	10852443	10852443	0.0408808	LOC108255052	LOC108255052	-	overlapping	0	0	69.2308	hypo
Chr21:10852575-10852575	21	10852575	10852575	0.0408808	LOC108255052	LOC108255052	-	overlapping	0	8.33333	72.7273	hypo
Chr21:11385531-11385531	21	11385531	11385531	0.0408808	null	null		Not found	0	100	41.6667	hyper
Chr21:12340324-12340324	21	12340324	12340324	0.0474335	LOC108281061	LOC108281061	+	overlapping	0	70.5882	4.54545	hyper
Chr21:13345748-13345748	21	13345748	13345748	0.0392392	slmap	slmap	-	overlapping	0	7.14286	89.4737	hypo
Chr22:15230179-15230179	22	15230179	15230179	0.0408808	hectd4	hectd4	-	overlapping	0	100	16.6667	hyper
Chr23:9690660-9690660	23	9690660	9690660	0.0256693	LOC108256157	ptprh	-	overlapping	0	31.8182	100	hypo
Chr23:12597654-12597654	23	12597654	12597654	0.0408808	galnt1	galnt1	+	overlapping	0	100	30.4348	hyper
Chr25:473100-473100	25	473100	473100	0.0408808	LOC108258225	LOC108258225	+	downstream	410	9.52381	71.4286	hypo
Chr25:583748-583748	25	583748	583748	0.0476275	LOC108257632	LOC108257632	-	overlapping	0	0	73.6842	hypo
Chr25:622802-622802	25	622802	622802	0.0396271	LOC108258217	LOC108258217	-	overlapping	0	64.2857	0	hyper
Chr25:709363-709363	25	709363	709363	0.0392392	null	null		Not found	0	83.3333	5.55556	hyper
Chr25:1046474-1046474	25	1046474	1046474	0.0408808	LOC108257674	LOC108257674	-	overlapping	0	94.7369	22.2222	hyper
Chr25:1142105-1142105	25	1142105	1142105	0.0408808	LOC108257676	LOC108257676	+	overlapping	0	88.2353	7.14286	hyper
Chr25:1192323-1192323	25	1192323	1192323	0.0256693	null	null		Not found	0	65.5172	0	hyper
Chr25:1349245-1349245	25	1349245	1349245	0.0408808	null	null		Not found	0	98.3051	64.8649	hyper
Chr25:1535155-1535155	25	1535155	1535155	0.0408808	LOC108257832	LOC108257832	-	overlapping	0	100	9.09091	hyper
Chr25:1535160-1535160	25	1535160	1535160	0.0408808	LOC108257832	LOC108257832	-	overlapping	0	100	8.33333	hyper
Chr25:1535209-1535209	25	1535209	1535209	0.0436333	LOC108257832	LOC108257832	-	overlapping	0	100	10	hyper
Chr25:1729290-1729290	25	1729290	1729290	0.0392392	LOC108258118	LOC108258118	-	downstream	847	14.2857	91.3043	hypo
Chr25:1880106-1880106	25	1880106	1880106	0.0408808	null	null		Not found	0	66.6667	0	hyper
Chr25:1948307-1948307	25	1948307	1948307	0.0436333	null	null		Not found	0	5	73.6842	hypo
Chr25:2101556-2101556	25	2101556	2101556	0.0457715	null	null		Not found	0	12.5	88.2353	hypo
Chr25:2142124-2142124	25	2142124	2142124	0.0436333	null	null		Not found	0	92.3077	0	hyper
Chr25:2194230-2194230	25	2194230	2194230	0.0477024	null	null		Not found	0	77.1429	15.7895	hyper
Chr25:5590487-5590487	25	5590487	5590487	0.0256693	reps1	reps1	-	overlapping	0	46.4286	100	hypo
Chr25:8289491-8289491	25	8289491	8289491	0.0408808	null	null		Not found	0	68.9655	13.8889	hyper
Chr25:11298838-11298838	25	11298838	11298838	0.0408808	LOC108258144	LOC108258144	+	overlapping	0	90.9091	9.52381	hyper
Chr25:11750157-11750157	25	11750157	11750157	0.0256693	null	null		Not found	0	73.3333	3.22581	hyper
Chr25:12104790-12104790	25	12104790	12104790	0.0396271	LOC108257569	LOC108257569	-	overlapping	0	9.52381	91.6667	hypo
Chr25:12113875-12113875	25	12113875	12113875	0.0321538	LOC108257569	LOC108257569	-	overlapping	0	16	89.4737	hypo
Chr25:14163411-14163411	25	14163411	14163411	0.0408808	pak5	pak5	-	overlapping	0	80.6452	21.4286	hyper
Chr28:13129969-13129969	28	13129969	13129969	0.0408808	LOC108260350	LOC108260350	-	overlapping	0	84.2105	16	hyper

## Sheet: 12dpf
CpG sites	Chromosome	Start	End	Q-value	Locus	Gene	Strand	Location	Distance to gene	female_12dpf methylation level	male_12dpf methylation level	hyper/hypo in female
Chr1:14121126-14121126	1	14121126	14121126	0.0208042	polr3gl	polr3gl	+	overlapping	0	75	7.40741	hyper
Chr1:19913531-19913531	1	19913531	19913531	0.0399818	null	null		Not found	0	0	72.7273	hypo
Chr1:20269873-20269873	1	20269873	20269873	0.0480156	null	null		Not found	0	4.34783	63.6364	hypo
Chr1:23580981-23580981	1	23580981	23580981	0.0385266	ibtk	ibtk	+	downstream	693	92.8571	20	hyper
Chr1:27245850-27245850	1	27245850	27245850	0.0389727	kcnh2	kcnh2	-	overlapping	0	84.6154	17.6471	hyper
Chr1:34334023-34334023	1	34334023	34334023	0.0399818	LOC108273054	LOC108273054	+	overlapping	0	52.5424	85.2273	hypo
Chr2:14599645-14599645	2	14599645	14599645	0.0326263	LOC108258115	LOC108258115	+	upstream	568	90.9091	25.9259	hyper
Chr2:20772012-20772012	2	20772012	20772012	0.0192155	fbxl16	fbxl16	-	downstream	1635	94.4444	7.69231	hyper
Chr3:20058637-20058637	3	20058637	20058637	0.0446042	dlg5	dlg5	+	overlapping	0	10	93.75	hypo
Chr3:28223217-28223217	3	28223217	28223217	0.0385266	null	null		Not found	0	36.3636	100	hypo
Chr4:3121477-3121477	4	3121477	3121477	0.0446042	zdhhc7	zdhhc7	+	overlapping	0	20	82.1429	hypo
Chr4:4429076-4429076	4	4429076	4429076	0.0326263	LOC108264703	LOC108264703	+	overlapping	0	34.375	77.3585	hypo
Chr4:7162015-7162015	4	7162015	7162015	0.0205923	LOC108264061	LOC108264061	+	overlapping	0	83.3333	4.34783	hyper
Chr4:7798418-7798418	4	7798418	7798418	0.0480156	LOC108264626	LOC108264626	+	overlapping	0	43.4783	96.4286	hypo
Chr4:8913569-8913569	4	8913569	8913569	0.0437945	LOC108264267	LOC108264267	-	overlapping	0	0	64.7059	hypo
Chr4:9428191-9428191	4	9428191	9428191	0.0366933	cdh13	cdh13	-	overlapping	0	31.8182	90.3226	hypo
Chr4:9970987-9970987	4	9970987	9970987	0.0446042	LOC108264558	LOC108264558	-	overlapping	0	61.5385	4.16667	hyper
Chr4:10497573-10497573	4	10497573	10497573	0.033004	eea1	eea1	+	overlapping	0	65.3846	10.8108	hyper
Chr4:11724539-11724539	4	11724539	11724539	0.0469692	slc12a3	slc12a3	+	overlapping	0	15.7895	77.4193	hypo
Chr4:11772330-11772330	4	11772330	11772330	0.033004	nlrc5	nlrc5	+	overlapping	0	31.5789	93.1034	hypo
Chr4:11781605-11781605	4	11781605	11781605	0.0350162	nlrc5	nlrc5	+	overlapping	0	20	94.7369	hypo
Chr4:12551175-12551175	4	12551175	12551175	0.0282712	LOC108264557	LOC108264557	+	overlapping	0	16.6667	90	hypo
Chr4:12618773-12618773	4	12618773	12618773	0.033004	hacd3	hacd3	+	overlapping	0	25	95.4545	hypo
Chr4:12875407-12875407	4	12875407	12875407	0.0196553	lctl	lctl	-	overlapping	0	33.3333	100	hypo
Chr4:13182070-13182070	4	13182070	13182070	0.0350858	null	null		Not found	0	33.3333	96.2963	hypo
Chr4:13723520-13723520	4	13723520	13723520	0.0292914	igf1r	igf1r	-	overlapping	0	100	26.9231	hyper
Chr4:14032924-14032924	4	14032924	14032924	0.0375878	LOC108263952	LOC108263952	-	downstream	166	95.8333	28.5714	hyper
Chr4:14032935-14032935	4	14032935	14032935	0.0326263	LOC108263952	LOC108263952	-	downstream	177	100	35.7143	hyper
Chr4:14042396-14042396	4	14042396	14042396	0.0366933	LOC108264066	gtf2ird2b	+	overlapping	0	100	37.931	hyper
Chr4:14048671-14048671	4	14048671	14048671	0.033004	null	null		Not found	0	83.3333	17.3913	hyper
Chr4:14096025-14096025	4	14096025	14096025	0.033004	LOC108264215	LOC108264215	+	overlapping	0	100	31.8182	hyper
Chr4:14393923-14393923	4	14393923	14393923	0.0480156	null	null		Not found	0	92.3077	34.7826	hyper
Chr4:15000165-15000165	4	15000165	15000165	0.0247937	null	null		Not found	0	88.8889	14.2857	hyper
Chr4:15265202-15265202	4	15265202	15265202	0.0437945	null	null		Not found	0	92.3077	36.6667	hyper
Chr4:15385138-15385138	4	15385138	15385138	0.0440494	null	null		Not found	0	89.4737	26.6667	hyper
Chr4:15391176-15391176	4	15391176	15391176	0.0481325	LOC108264211	polr2a	-	upstream	1109	80.7692	8.33333	hyper
Chr4:15429205-15429205	4	15429205	15429205	0.0469692	null	null		Not found	0	87.5	22.5806	hyper
Chr4:15437401-15437401	4	15437401	15437401	0.0446042	null	null		Not found	0	100	36.8421	hyper
Chr4:15445178-15445178	4	15445178	15445178	0.0480156	LOC108264255	LOC108264255	-	overlapping	0	100	45.8333	hyper
Chr4:15536321-15536321	4	15536321	15536321	0.0385093	idh2	idh2	-	overlapping	0	100	50	hyper
Chr4:15540278-15540278	4	15540278	15540278	0.0373953	idh2	idh2	-	overlapping	0	100	33.3333	hyper
Chr4:15717812-15717812	4	15717812	15717812	0.0326263	rasgrf1	rasgrf1	+	overlapping	0	87.5	17.2414	hyper
Chr4:15747515-15747515	4	15747515	15747515	0.033004	rasgrf1	rasgrf1	+	overlapping	0	25.3333	66	hypo
Chr4:15770265-15770265	4	15770265	15770265	0.00903796	rasgrf1	rasgrf1	+	overlapping	0	100	36.6667	hyper
Chr4:15910095-15910095	4	15910095	15910095	0.033202	rasgrf1	rasgrf1	+	overlapping	0	100	17.6471	hyper
Chr4:16169942-16169942	4	16169942	16169942	0.00903796	null	null		Not found	0	96.6667	25	hyper
Chr4:16319854-16319854	4	16319854	16319854	0.0151853	null	null		Not found	0	100	35.2941	hyper
Chr4:16372601-16372601	4	16372601	16372601	0.0366933	null	null		Not found	0	100	36.8421	hyper
Chr4:16461319-16461319	4	16461319	16461319	0.0398647	LOC108264264	LOC108264264	+	overlapping	0	100	30.4348	hyper
Chr4:16590165-16590165	4	16590165	16590165	0.0205222	null	null		Not found	0	100	19.0476	hyper
Chr4:16801526-16801526	4	16801526	16801526	0.00310655	chd2	chd2	-	overlapping	0	96.2963	19.2308	hyper
Chr4:17079132-17079132	4	17079132	17079132	0.0326263	LOC108264013	cipc	+	overlapping	0	94.1176	23.0769	hyper
Chr4:17170553-17170553	4	17170553	17170553	0.0271751	nectin1	nectin1	+	overlapping	0	96.1539	29.4118	hyper
Chr4:17271432-17271432	4	17271432	17271432	0.033004	nectin1	nectin1	+	overlapping	0	96.1539	37.931	hyper
Chr4:17273694-17273694	4	17273694	17273694	0.0350162	nectin1	nectin1	+	overlapping	0	87.5	11.1111	hyper
Chr4:17332581-17332581	4	17332581	17332581	0.0129145	nectin1	nectin1	+	overlapping	0	93.1034	32.4324	hyper
Chr4:17526942-17526942	4	17526942	17526942	0.0350858	LOC108264022	LOC108264022	-	upstream	878	90	20	hyper
Chr4:17603375-17603375	4	17603375	17603375	0.033004	ddx6	ddx6	-	overlapping	0	93.3333	7.69231	hyper
Chr4:17694816-17694816	4	17694816	17694816	0.00903796	null	null		Not found	0	100	9.52381	hyper
Chr4:17707649-17707649	4	17707649	17707649	0.0458205	LOC108264015	LOC108264015	-	upstream	208	78.9474	21.4286	hyper
Chr4:17721983-17721983	4	17721983	17721983	0.00903796	dhx34	dhx34	+	overlapping	0	93.75	23.5294	hyper
Chr4:17894624-17894624	4	17894624	17894624	0.033004	sema4b	sema4b	+	overlapping	0	87.5	27.2727	hyper
Chr4:18042657-18042657	4	18042657	18042657	0.0146368	LOC108264017	LOC108264017	+	overlapping	0	5.26316	74.359	hypo
Chr4:18054470-18054470	4	18054470	18054470	0.0385266	LOC108264027	LOC108264027	-	overlapping	0	96.4286	33.3333	hyper
Chr4:18054487-18054487	4	18054487	18054487	0.0463601	LOC108264027	LOC108264027	-	overlapping	0	92.3077	25	hyper
Chr4:18054530-18054530	4	18054530	18054530	0.0399818	LOC108264027	LOC108264027	-	overlapping	0	88.4615	16.6667	hyper
Chr4:18271753-18271753	4	18271753	18271753	0.0271631	null	null		Not found	0	100	24.1379	hyper
Chr4:18502737-18502737	4	18502737	18502737	0.0473645	null	null		Not found	0	100	33.3333	hyper
Chr4:18804203-18804203	4	18804203	18804203	0.0422002	reln	reln	+	overlapping	0	77.2727	15.3846	hyper
Chr4:18918981-18918981	4	18918981	18918981	0.0480156	reln	reln	+	overlapping	0	90.625	38.4615	hyper
Chr4:19084137-19084137	4	19084137	19084137	0.0467864	reln	reln	+	overlapping	0	89.4737	25.9259	hyper
Chr4:19239135-19239135	4	19239135	19239135	0.0399818	vasp	vasp	-	overlapping	0	100	45	hyper
Chr4:19239136-19239136	4	19239136	19239136	0.0326263	vasp	vasp	-	overlapping	0	96.1539	28.5714	hyper
Chr4:19338647-19338647	4	19338647	19338647	0.0388504	LOC108264552	rasa2	-	overlapping	0	95.4545	33.3333	hyper
Chr4:19373047-19373047	4	19373047	19373047	0.0366933	LOC108264297	zbtb38	-	overlapping	0	96.2963	35.2941	hyper
Chr4:19426996-19426996	4	19426996	19426996	0.0469692	trip12	trip12	+	overlapping	0	100	33.3333	hyper
Chr4:19518417-19518417	4	19518417	19518417	0.0473645	pid1	pid1	+	downstream	1063	36	95.4545	hypo
Chr4:19878835-19878835	4	19878835	19878835	0.0378382	LOC108263945	LOC108263945	-	upstream	431	100	32	hyper
Chr4:20102407-20102407	4	20102407	20102407	0.0247937	sertad3	sertad3	-	upstream	34	96.2963	31.5789	hyper
Chr4:20265746-20265746	4	20265746	20265746	0.0499398	shkbp1	shkbp1	+	overlapping	0	96.5517	46.1538	hyper
Chr4:20540348-20540348	4	20540348	20540348	0.0373953	LOC108264858	shank2	+	overlapping	0	91.6667	6.66667	hyper
Chr4:21242264-21242264	4	21242264	21242264	0.0480156	null	null		Not found	0	33.3333	86.8421	hypo
Chr4:21364622-21364622	4	21364622	21364622	0.00903796	null	null		Not found	0	95.6522	21.4286	hyper
Chr4:21854022-21854022	4	21854022	21854022	0.00903796	LOC108264416	st14	+	downstream	1638	100	28	hyper
Chr4:21946936-21946936	4	21946936	21946936	0.0146368	LOC108264078	hydin-l2	+	overlapping	0	96.1539	21.4286	hyper
Chr4:22918222-22918222	4	22918222	22918222	0.0146368	LOC108264367	gnao1	+	overlapping	0	22.2222	95.8333	hypo
Chr4:24323251-24323251	4	24323251	24323251	0.0440494	null	null		Not found	0	95.6522	38.7097	hyper
Chr4:27252329-27252329	4	27252329	27252329	0.033004	rbm28	rbm28	-	overlapping	0	31.8182	92.8571	hypo
Chr4:27471822-27471822	4	27471822	27471822	0.0312453	frmd4a	frmd4a	+	overlapping	0	21.4286	95.4545	hypo
Chr4:27519120-27519120	4	27519120	27519120	0.0458205	frmd4a	frmd4a	+	overlapping	0	76.9231	18.5185	hyper
Chr4:28668867-28668867	4	28668867	28668867	0.0233374	null	null		Not found	0	72.7273	4.34783	hyper
Chr4:29556811-29556811	4	29556811	29556811	0.00903796	LOC108264679	LOC108264679	+	overlapping	0	13.3333	95.6522	hypo
Chr4:30192436-30192436	4	30192436	30192436	0.0326263	tarsl2	tarsl2	-	overlapping	0	90.9091	22.7273	hyper
Chr4:30217430-30217430	4	30217430	30217430	0.0171907	ulk3	ulk3	+	overlapping	0	100	15.3846	hyper
Chr4:32901353-32901353	4	32901353	32901353	0.0384669	null	null		Not found	0	0	57.1429	hypo
Chr5:32281392-32281392	5	32281392	32281392	0.0427245	sin3b	sin3b	-	overlapping	0	26.6667	71.7391	hypo
Chr6:2211284-2211284	6	2211284	2211284	0.0480156	upp2	upp2	-	overlapping	0	73.3333	5	hyper
Chr6:2520744-2520744	6	2520744	2520744	0.0146368	null	null		Not found	0	96.4286	23.0769	hyper
Chr6:3501907-3501907	6	3501907	3501907	0.0388504	trpm2	trpm2	-	overlapping	0	4.54545	66.6667	hypo
Chr6:4771446-4771446	6	4771446	4771446	0.0385266	LOC108266805	LOC108266805	-	overlapping	0	86.6667	16	hyper
Chr6:8310030-8310030	6	8310030	8310030	0.0385093	cers6	cers6	-	overlapping	0	100	9.09091	hyper
Chr6:11262862-11262862	6	11262862	11262862	0.0399818	LOC108266956	LOC108266956	-	overlapping	0	27.2727	100	hypo
Chr6:17303077-17303077	6	17303077	17303077	0.0385093	LOC108266347	LOC108266347	-	overlapping	0	100	9.09091	hyper
Chr6:19543400-19543400	6	19543400	19543400	0.0247937	null	null		Not found	0	76.1905	13.8889	hyper
Chr6:20414927-20414927	6	20414927	20414927	0.0343908	LOC108266433	LOC108266433	-	overlapping	0	90	27.7778	hyper
Chr6:30173604-30173604	6	30173604	30173604	0.0385093	itgbl1	itgbl1	-	overlapping	0	100	7.69231	hyper
Chr6:30825004-30825004	6	30825004	30825004	0.0388062	klf12	klf12	-	overlapping	0	91.6667	11.1111	hyper
Chr6:32137844-32137844	6	32137844	32137844	0.0366933	null	null		Not found	0	57.8947	96.6667	hypo
Chr7:2987567-2987567	7	2987567	2987567	0.0399818	null	null		Not found	0	69.5652	12.5	hyper
Chr7:23596868-23596868	7	23596868	23596868	0.0398647	LOC108267503	LOC108267503	-	upstream	924	47.3684	2.43902	hyper
Chr7:26662385-26662385	7	26662385	26662385	0.0467864	LOC108268192	LOC108268192	-	downstream	1699	68.421	10	hyper
Chr7:27075270-27075270	7	27075270	27075270	0.0469692	null	null		Not found	0	78.2609	14.2857	hyper
Chr7:30668428-30668428	7	30668428	30668428	0.0384669	LOC108267210	LOC108267210	+	overlapping	0	0	77.7778	hypo
Chr8:870368-870368	8	870368	870368	0.0473645	LOC108269325	LOC108269325	-	overlapping	0	82.6087	20.8333	hyper
Chr8:1054390-1054390	8	1054390	1054390	0.00903796	LOC108268657	LOC108268657	+	overlapping	0	76.1905	0	hyper
Chr8:24115185-24115185	8	24115185	24115185	0.0480156	maea	maea	-	upstream	755	27.2727	92.8571	hypo
Chr8:24655276-24655276	8	24655276	24655276	0.0205222	null	null		Not found	0	18.1818	100	hypo
Chr8:25162438-25162438	8	25162438	25162438	0.0446042	null	null		Not found	0	69.2308	0	hyper
Chr9:519910-519910	9	519910	519910	0.0480156	LOC108269816	LOC108269816	-	overlapping	0	15	83.3333	hypo
Chr10:147862-147862	10	147862	147862	0.0458358	null	null		Not found	0	16	76	hypo
Chr10:2472862-2472862	10	2472862	2472862	0.0440494	null	null		Not found	0	100	21.0526	hyper
Chr11:6401705-6401705	11	6401705	6401705	0.0385266	LOC108272060	LOC108272060	+	overlapping	0	35.2941	100	hypo
Chr11:21816343-21816343	11	21816343	21816343	0.0473645	nav1	nav1	-	overlapping	0	33.3333	100	hypo
Chr11:26234035-26234035	11	26234035	26234035	0.0480156	null	null		Not found	0	96.1539	42.8571	hyper
Chr12:17750383-17750383	12	17750383	17750383	0.0385093	ngly1	ngly1	-	overlapping	0	7.14286	87.5	hypo
Chr12:20922603-20922603	12	20922603	20922603	0.0282712	null	null		Not found	0	93.3333	7.14286	hyper
Chr12:22625348-22625348	12	22625348	22625348	0.0446042	LOC108272578	LOC108272578	-	overlapping	0	21.2121	70.4545	hypo
Chr13:1698533-1698533	13	1698533	1698533	0.0399818	oat	oat	-	upstream	1059	81.8182	0	hyper
Chr13:22303695-22303695	13	22303695	22303695	0.033004	slc39a11	slc39a11	-	overlapping	0	55.5556	0	hyper
Chr14:9739880-9739880	14	9739880	9739880	0.0440494	wwox	wwox	-	overlapping	0	18.1818	94.7369	hypo
Chr14:20852442-20852442	14	20852442	20852442	0.0388903	null	null		Not found	0	100	12.5	hyper
Chr14:23443646-23443646	14	23443646	23443646	0.0473645	null	null		Not found	0	21.4286	90.9091	hypo
Chr14:24593585-24593585	14	24593585	24593585	0.033004	null	null		Not found	0	100	30.7692	hyper
Chr15:1028833-1028833	15	1028833	1028833	0.0399818	plxna2	plxna2	-	overlapping	0	94.1176	23.8095	hyper
Chr15:2753616-2753616	15	2753616	2753616	0.0480156	LOC108276057	LOC108276057	+	overlapping	0	82.3529	21.6216	hyper
Chr15:3781045-3781045	15	3781045	3781045	0.0350858	zbtb48	zbtb48	+	overlapping	0	80.7692	20.6897	hyper
Chr15:24012882-24012882	15	24012882	24012882	0.0473645	tcfl5	tcfl5	-	overlapping	0	78.5714	5.55556	hyper
Chr16:14671856-14671856	16	14671856	14671856	0.0492195	null	null		Not found	0	42.8571	0	hyper
Chr16:15792973-15792973	16	15792973	15792973	0.0488895	fry	fry	-	overlapping	0	37.5	96.1539	hypo
Chr16:16119593-16119593	16	16119593	16119593	0.031476	synj1	synj1	-	overlapping	0	18.1818	88.8889	hypo
Chr18:6919734-6919734	18	6919734	6919734	0.0422002	add1	add1	+	overlapping	0	81.25	10	hyper
Chr18:6919780-6919780	18	6919780	6919780	0.0446042	add1	add1	+	overlapping	0	85.7143	13.6364	hyper
Chr18:10881732-10881732	18	10881732	10881732	0.00903796	null	null		Not found	0	80	0	hyper
Chr18:11373295-11373295	18	11373295	11373295	0.0499817	tenm2	tenm2	-	overlapping	0	0	70	hypo
Chr18:13195987-13195987	18	13195987	13195987	0.0480156	LOC108279008	LOC108279008	-	overlapping	0	64.7059	0	hyper
Chr19:16935362-16935362	19	16935362	16935362	0.0446042	LOC108279597	LOC108279597	+	overlapping	0	0	47.6191	hypo
Chr19:22265594-22265594	19	22265594	22265594	0.00903796	LOC108279657	LOC108279657	+	overlapping	0	38.8889	0	hyper
Chr19:23752780-23752780	19	23752780	23752780	0.0318311	kcnc2	kcnc2	-	overlapping	0	41.1765	10.0917	hyper
Chr21:8085288-8085288	21	8085288	8085288	0.0446042	null	null		Not found	0	7.14286	83.3333	hypo
Chr21:16521871-16521871	21	16521871	16521871	0.0339936	LOC108255081	LOC108255081	+	overlapping	0	85.1852	20	hyper
Chr22:4813603-4813603	22	4813603	4813603	0.0488875	entpd2	entpd2	+	overlapping	0	50	100	hypo
Chr22:5738493-5738493	22	5738493	5738493	0.0422002	abca2	abca2	-	overlapping	0	92.8571	8.33333	hyper
Chr22:5752941-5752941	22	5752941	5752941	0.0205222	abca2	abca2	-	overlapping	0	51.8519	9.25926	hyper
Chr22:7360854-7360854	22	7360854	7360854	0.033004	null	null		Not found	0	93.3333	21.4286	hyper
Chr22:9618314-9618314	22	9618314	9618314	0.00903796	null	null		Not found	0	13.3333	79.3103	hypo
Chr22:10461375-10461375	22	10461375	10461375	0.0205923	pmpca	pmpca	+	overlapping	0	100	11.1111	hyper
Chr22:11344537-11344537	22	11344537	11344537	0.0326263	ptar1	ptar1	-	upstream	1812	28.5714	93.5484	hypo
Chr22:13053397-13053397	22	13053397	13053397	0.0480104	kiaa0825	kiaa0825	-	overlapping	0	77.7778	10	hyper
Chr22:13920834-13920834	22	13920834	13920834	0.0480156	mtx3	mtx3	-	overlapping	0	3.84615	64.2857	hypo
Chr22:13928401-13928401	22	13928401	13928401	0.0492195	mtx3	mtx3	-	overlapping	0	82.3529	14.2857	hyper
Chr22:14022635-14022635	22	14022635	14022635	0.0467864	setbp1	setbp1	+	overlapping	0	10.5263	74.0741	hypo
Chr22:14116146-14116146	22	14116146	14116146	0.033004	lnpep	lnpep	-	overlapping	0	74.0741	15.625	hyper
Chr22:14540450-14540450	22	14540450	14540450	0.0339936	LOC108255695	LOC108255695	+	overlapping	0	94.4444	10	hyper
Chr22:14626252-14626252	22	14626252	14626252	0.0350858	mlxip	mlxip	+	overlapping	0	0	81.8182	hypo
Chr22:14630992-14630992	22	14630992	14630992	0.0366933	mlxip	mlxip	+	overlapping	0	0	72	hypo
Chr22:14824514-14824514	22	14824514	14824514	0.0373953	usp39	usp39	+	overlapping	0	93.3333	8.33333	hyper
Chr22:14882551-14882551	22	14882551	14882551	0.0339839	LOC108255531	LOC108255531	-	overlapping	0	84.6154	0	hyper
Chr22:14902114-14902114	22	14902114	14902114	0.0331794	null	null		Not found	0	11.1111	92.3077	hypo
Chr22:15039605-15039605	22	15039605	15039605	0.0389727	LOC108255806	LOC108255806	-	overlapping	0	18.1818	77.1429	hypo
Chr22:15814212-15814212	22	15814212	15814212	0.0425114	wscd2	wscd2	-	overlapping	0	60.8696	10	hyper
Chr22:16039761-16039761	22	16039761	16039761	0.0473645	rorb	rorb	-	overlapping	0	88.8889	27.7778	hyper
Chr22:16487493-16487493	22	16487493	16487493	0.0388504	tmem2	tmem2	+	overlapping	0	0	83.3333	hypo
Chr22:16573315-16573315	22	16573315	16573315	0.0233374	LOC108255677	LOC108255677	+	overlapping	0	78.2609	5.26316	hyper
Chr22:16714353-16714353	22	16714353	16714353	0.0318311	null	null		Not found	0	100	0	hyper
Chr22:16782741-16782741	22	16782741	16782741	0.0326263	LOC108256040	LOC108256040	-	overlapping	0	100	28.5714	hyper
Chr22:16934764-16934764	22	16934764	16934764	0.0326263	LOC108255729	LOC108255729	-	downstream	1510	59.0909	8.51064	hyper
Chr22:16945204-16945204	22	16945204	16945204	0.0480156	LOC108255727	LOC108255727	-	overlapping	0	50	3.125	hyper
Chr22:16960244-16960244	22	16960244	16960244	0.0480104	LOC108255727	LOC108255727	-	overlapping	0	71.9298	33.3333	hyper
Chr22:17083219-17083219	22	17083219	17083219	0.033004	null	null		Not found	0	16.6667	83.3333	hypo
Chr22:17179415-17179415	22	17179415	17179415	0.033004	unc5d	unc5d	+	downstream	1879	75	4.54545	hyper
Chr22:17220154-17220154	22	17220154	17220154	0.0385093	unc5d	unc5d	+	overlapping	0	83.3333	16	hyper
Chr22:17355847-17355847	22	17355847	17355847	0.00903796	LOC108255678	LOC108255678	+	overlapping	0	88.5714	32.7586	hyper
Chr22:17504597-17504597	22	17504597	17504597	0.033004	zmat4	zmat4	+	overlapping	0	5.88235	82.3529	hypo
Chr22:17515203-17515203	22	17515203	17515203	0.0480156	zmat4	zmat4	+	overlapping	0	85	19.0476	hyper
Chr22:17556969-17556969	22	17556969	17556969	0.0446042	null	null		Not found	0	0	81.25	hypo
Chr22:17845363-17845363	22	17845363	17845363	0.0399818	null	null		Not found	0	15	80	hypo
Chr22:17879721-17879721	22	17879721	17879721	0.0205222	LOC108255781	LOC108255781	+	upstream	92	86.6667	0	hyper
Chr22:17972085-17972085	22	17972085	17972085	0.0385425	arvcf	arvcf	+	overlapping	0	0	84.6154	hypo
Chr22:18354530-18354530	22	18354530	18354530	0.0378382	LOC108255605	LOC108255605	-	overlapping	0	84	19.0476	hyper
Chr22:18354542-18354542	22	18354542	18354542	0.0385093	LOC108255605	LOC108255605	-	overlapping	0	84.6154	20	hyper
Chr22:18354547-18354547	22	18354547	18354547	0.0497413	LOC108255605	LOC108255605	-	overlapping	0	84.6154	23.8095	hyper
Chr22:18426380-18426380	22	18426380	18426380	0.0422002	LOC108255560	LOC108255560	+	overlapping	0	92.8571	8.33333	hyper
Chr22:18981083-18981083	22	18981083	18981083	0.0385266	LOC108255619	LOC108255619	-	overlapping	0	5	81.8182	hypo
Chr22:19009579-19009579	22	19009579	19009579	0.0253307	LOC108255570	LOC108255570	+	overlapping	0	40	94.7369	hypo
Chr22:19138608-19138608	22	19138608	19138608	0.033004	LOC108255549	LOC108255549	+	overlapping	0	86.6667	13.0435	hyper
Chr22:19181355-19181355	22	19181355	19181355	0.0326263	atp5i	atp5i	+	overlapping	0	16.6667	85.1852	hypo
Chr23:683967-683967	23	683967	683967	0.0429084	dnajc13	dnajc13	-	overlapping	0	17.2414	90.9091	hypo
Chr23:1306210-1306210	23	1306210	1306210	0.0480156	topbp1	topbp1	-	overlapping	0	60	0	hyper
Chr23:1749829-1749829	23	1749829	1749829	0.0480156	LOC108256600	LOC108256600	+	overlapping	0	36.6667	95.2381	hypo
Chr23:2607036-2607036	23	2607036	2607036	0.033004	sema5a	sema5a	-	overlapping	0	15.7895	84	hypo
Chr23:2958749-2958749	23	2958749	2958749	0.0385266	null	null		Not found	0	100	17.6471	hyper
Chr23:3422895-3422895	23	3422895	3422895	0.0282712	rttn	rttn	+	overlapping	0	7.40741	73.6842	hypo
Chr23:5282174-5282174	23	5282174	5282174	0.0384669	LOC108256371	LOC108256371	+	upstream	1600	9.09091	93.75	hypo
Chr23:5472657-5472657	23	5472657	5472657	0.0233374	gars	gars	-	overlapping	0	84.6154	4.7619	hyper
Chr23:14691490-14691490	23	14691490	14691490	0.0499398	LOC108256697	LOC108256697	-	overlapping	0	15.3846	84.6154	hypo
Chr23:16638419-16638419	23	16638419	16638419	0.0211574	LOC108256465	LOC108256465	-	downstream	1728	78.5714	4.16667	hyper
Chr24:16940041-16940041	24	16940041	16940041	0.0427245	dnm2	dnm2	+	overlapping	0	4.7619	68.1818	hypo
Chr25:8383141-8383141	25	8383141	8383141	0.0282712	kdr	kdr	-	overlapping	0	51.7007	77.2727	hypo
Chr26:8640116-8640116	26	8640116	8640116	0.0388504	null	null		Not found	0	66.6667	6.45161	hyper
Chr26:9648624-9648624	26	9648624	9648624	0.0480156	LOC108258305	LOC108258305	-	upstream	871	33.3333	100	hypo
Chr27:5134288-5134288	27	5134288	5134288	0.0437945	nfatc3	nfatc3	+	overlapping	0	81.579	30	hyper
Chr27:6119492-6119492	27	6119492	6119492	0.030841	LOC108259132	LOC108259132	+	upstream	848	25	92	hypo
Chr27:8167232-8167232	27	8167232	8167232	0.0421631	null	null		Not found	0	70.3704	9.09091	hyper
Chr28:8941740-8941740	28	8941740	8941740	0.0343908	usp20	usp20	+	overlapping	0	90	27.7778	hyper
Chr28:16826331-16826331	28	16826331	16826331	0.0470175	brinp1	brinp1	-	overlapping	0	78.5714	11.5385	hyper
Chr29:3114690-3114690	29	3114690	3114690	0.00310655	erlec1	erlec1	-	overlapping	0	17.1429	80.3922	hypo
Chr29:6758539-6758539	29	6758539	6758539	0.0385266	null	null		Not found	0	92.8571	18.1818	hyper
Chr29:7119093-7119093	29	7119093	7119093	0.00903796	null	null		Not found	0	70.8333	7.89474	hyper
Chr29:7547104-7547104	29	7547104	7547104	0.0336298	null	null		Not found	0	61.1111	3.33333	hyper
Chr29:7753636-7753636	29	7753636	7753636	0.0115902	LOC108260929	LOC108260929	+	overlapping	0	80.9524	8	hyper
Chr29:9295280-9295280	29	9295280	9295280	0.0385425	adgrl3	adgrl3	-	overlapping	0	84.6154	0	hyper
Chr29:9302343-9302343	29	9302343	9302343	0.00310655	adgrl3	adgrl3	-	overlapping	0	70.5882	0	hyper
Chr29:9466405-9466405	29	9466405	9466405	0.0157322	adgrl3	adgrl3	-	overlapping	0	68.9655	12.1951	hyper
Chr29:9559650-9559650	29	9559650	9559650	0.00903796	mpdz	mpdz	+	overlapping	0	63.6364	9.61538	hyper
Chr29:9578326-9578326	29	9578326	9578326	0.0399818	mpdz	mpdz	+	overlapping	0	80	17.3913	hyper
Chr29:9829665-9829665	29	9829665	9829665	0.033004	null	null		Not found	0	90.9091	9.52381	hyper
Chr29:9857170-9857170	29	9857170	9857170	0.030841	null	null		Not found	0	7.69231	84.6154	hypo
Chr29:9874619-9874619	29	9874619	9874619	0.0233374	null	null		Not found	0	83.3333	9.09091	hyper
Chr29:9904200-9904200	29	9904200	9904200	0.0480156	LOC108261005	LOC108261005	+	overlapping	0	28.5714	86.6667	hypo
Chr29:10285321-10285321	29	10285321	10285321	0.0499817	LOC108261005	LOC108261005	+	overlapping	0	65	7.40741	hyper
Chr29:10295673-10295673	29	10295673	10295673	0.0411741	LOC108261005	LOC108261005	+	overlapping	0	78.5714	8.69565	hyper
Chr29:10514534-10514534	29	10514534	10514534	0.0385093	LOC108261005	LOC108261005	+	overlapping	0	22.7273	85.1852	hypo
Chr29:10580669-10580669	29	10580669	10580669	0.0399818	LOC108260854	LOC108260854	-	overlapping	0	66.6667	7.69231	hyper
Chr29:10581036-10581036	29	10581036	10581036	0.0311747	LOC108260854	LOC108260854	-	overlapping	0	84.2105	6.25	hyper
Chr29:10803381-10803381	29	10803381	10803381	0.00998989	LOC108260702	LOC108260702	+	overlapping	0	18.75	100	hypo
Chr29:10872923-10872923	29	10872923	10872923	0.0409635	null	null		Not found	0	65.3846	13.1579	hyper
Chr29:10966090-10966090	29	10966090	10966090	0.0446042	ptprd	ptprd	+	overlapping	0	60	4.16667	hyper
Chr29:11039039-11039039	29	11039039	11039039	0.0385093	ptprd	ptprd	+	overlapping	0	100	9.09091	hyper
Chr29:11068086-11068086	29	11068086	11068086	0.0146368	ptprd	ptprd	+	overlapping	0	88.2353	9.09091	hyper
Chr29:11080135-11080135	29	11080135	11080135	0.0247937	ptprd	ptprd	+	overlapping	0	68.75	0	hyper
Chr29:11276370-11276370	29	11276370	11276370	0.0467864	ptprd	ptprd	+	overlapping	0	73.6842	16.2162	hyper
Chr29:11363610-11363610	29	11363610	11363610	0.0473645	LOC108260484	LOC108260484	-	overlapping	0	81.8182	0	hyper
Chr29:11445555-11445555	29	11445555	11445555	0.00903796	null	null		Not found	0	76.6667	10	hyper
Chr29:11635776-11635776	29	11635776	11635776	0.0282712	elavl2	elavl2	+	overlapping	0	91.6667	9.52381	hyper
Chr29:11657048-11657048	29	11657048	11657048	0.00903796	elavl2	elavl2	+	overlapping	0	33.3333	91.1111	hypo
Chr29:11772208-11772208	29	11772208	11772208	0.033004	LOC108260477	LOC108260477	-	overlapping	0	16.6667	86.9565	hypo
Chr29:14357496-14357496	29	14357496	14357496	0.0446042	LOC108260515	LOC108260515	+	overlapping	0	100	30.7692	hyper

## Sheet: 16dpf
CpG sites	Chromosome	Start	End	Q-value	Locus	Gene	Strand	Location	Distance to gene	female_16dpf methylation level	male_16dpf methylation level	hyper/hypo in female
Chr1:907390-907390	1	907390	907390	0.0345579	null	null		Not found	0	26.3158	90	hypo
Chr1:1237841-1237841	1	1237841	1237841	0.0341654	null	null		Not found	0	92.8571	15.3846	hyper
Chr1:2639212-2639212	1	2639212	2639212	0.0352061	LOC108264271	LOC108264271	-	overlapping	0	100	47.8261	hyper
Chr1:5677577-5677577	1	5677577	5677577	0.0365719	LOC108265087	LOC108265087	+	overlapping	0	20	81.8182	hypo
Chr1:5677578-5677578	1	5677578	5677578	0.0468524	LOC108265087	LOC108265087	+	overlapping	0	25	88.2353	hypo
Chr1:8941070-8941070	1	8941070	8941070	0.0313639	cgn	cgn	+	overlapping	0	84.6154	11.1111	hyper
Chr1:9643499-9643499	1	9643499	9643499	0.0362534	LOC108274489	LOC108274489	-	upstream	1165	18.1818	100	hypo
Chr1:9776343-9776343	1	9776343	9776343	0.0212036	null	null		Not found	0	83.3333	14.2857	hyper
Chr1:9819071-9819071	1	9819071	9819071	0.0391443	dedd2	dedd2	+	overlapping	0	61.1111	4.34783	hyper
Chr1:9861741-9861741	1	9861741	9861741	0.024955	pou2f2	pou2f2	+	overlapping	0	81.8182	0	hyper
Chr1:9921713-9921713	1	9921713	9921713	0.0419375	erf	erf	+	downstream	1363	0	64.2857	hypo
Chr1:10064029-10064029	1	10064029	10064029	0.0283629	gsk3a	gsk3a	+	overlapping	0	41.3793	100	hypo
Chr1:10195582-10195582	1	10195582	10195582	0.0176499	null	null		Not found	0	0	55	hypo
Chr1:10605373-10605373	1	10605373	10605373	0.0294614	pex5	pex5	-	overlapping	0	91.6667	35.7143	hyper
Chr1:10916145-10916145	1	10916145	10916145	0.0472616	LOC108270687	LOC108270687	-	overlapping	0	94.1176	31.5789	hyper
Chr1:11183710-11183710	1	11183710	11183710	0.0304937	LOC108255371	LOC108255371	-	overlapping	0	58.8235	3.7037	hyper
Chr1:11934621-11934621	1	11934621	11934621	0.0365719	dscc1	dscc1	-	overlapping	0	37.5	92	hypo
Chr1:11996887-11996887	1	11996887	11996887	0.0212036	null	null		Not found	0	20	95.2381	hypo
Chr1:12483900-12483900	1	12483900	12483900	0.0461871	rbm12b	rbm12b	-	overlapping	0	52.7778	90.9091	hypo
Chr1:13102167-13102167	1	13102167	13102167	0.0351187	LOC108267330	LOC108267330	-	overlapping	0	31.25	95	hypo
Chr1:13545465-13545465	1	13545465	13545465	0.0212036	tax1bp1	tax1bp1	-	overlapping	0	26.3158	94.7369	hypo
Chr1:13663263-13663263	1	13663263	13663263	0.0228735	cbx3	cbx3	-	upstream	408	51.8519	3.125	hyper
Chr1:14038789-14038789	1	14038789	14038789	0.0365719	ttc24	ttc24	-	upstream	213	0	75	hypo
Chr1:14199183-14199183	1	14199183	14199183	0.0367744	LOC108267565	LOC108267565	-	overlapping	0	95	33.3333	hyper
Chr1:14290254-14290254	1	14290254	14290254	0.0232771	dcst2	dcst2	+	overlapping	0	33.3333	88.8889	hypo
Chr1:14762057-14762057	1	14762057	14762057	0.024955	LOC108263356	LOC108263356	+	upstream	255	94.4444	21.4286	hyper
Chr1:16305586-16305586	1	16305586	16305586	0.0270586	casp2	casp2	-	downstream	634	71.4286	9.09091	hyper
Chr1:16901811-16901811	1	16901811	16901811	0.0266095	plppr5	plppr5	-	overlapping	0	6.89655	61.9048	hypo
Chr1:17407255-17407255	1	17407255	17407255	0.0365719	null	null		Not found	0	27.7778	94.1176	hypo
Chr1:17827519-17827519	1	17827519	17827519	0.0364207	LOC108268956	LOC108268956	+	overlapping	0	14.2857	87.5	hypo
Chr1:17833536-17833536	1	17833536	17833536	0.0337759	LOC108268956	LOC108268956	+	overlapping	0	83.3333	25	hyper
Chr1:17910545-17910545	1	17910545	17910545	0.0479112	LOC108268992	LOC108268992	-	overlapping	0	94.7369	30.7692	hyper
Chr1:18040262-18040262	1	18040262	18040262	0.0281246	cpne3	cpne3	+	upstream	1107	72	10	hyper
Chr1:18413042-18413042	1	18413042	18413042	0.049129	pde1c	pde1c	+	overlapping	0	95.2381	35.7143	hyper
Chr1:18539084-18539084	1	18539084	18539084	0.0404232	null	null		Not found	0	65.7143	13.0435	hyper
Chr1:20729272-20729272	1	20729272	20729272	0.0296312	LOC108269645	LOC108269645	+	overlapping	0	30	95.8333	hypo
Chr1:20914370-20914370	1	20914370	20914370	0.0437052	ptpru	ptpru	+	overlapping	0	95.4545	37.5	hyper
Chr1:22198433-22198433	1	22198433	22198433	0.0259746	rrp15	rrp15	+	overlapping	0	44.898	95.8333	hypo
Chr1:22932188-22932188	1	22932188	22932188	0.0440852	zdhhc3	zdhhc3	-	overlapping	0	58.6207	8	hyper
Chr1:22966273-22966273	1	22966273	22966273	0.0210055	sybu	sybu	-	overlapping	0	17.3913	81.8182	hypo
Chr1:22992127-22992127	1	22992127	22992127	0.0253185	null	null		Not found	0	95.6522	36.3636	hyper
Chr1:23234091-23234091	1	23234091	23234091	0.0210055	eif3e	eif3e	+	overlapping	0	81.8182	17.3913	hyper
Chr1:23265403-23265403	1	23265403	23265403	0.0365719	rspo2	rspo2	+	downstream	1944	100	50	hyper
Chr1:23338417-23338417	1	23338417	23338417	0.04516	null	null		Not found	0	12	63.3333	hypo
Chr1:23404303-23404303	1	23404303	23404303	0.0418469	LOC108270367	LOC108270367	+	overlapping	0	16	72.7273	hypo
Chr1:23480035-23480035	1	23480035	23480035	0.0253185	LOC108270434	LOC108270434	+	downstream	870	3.84615	56.6667	hypo
Chr1:23538395-23538395	1	23538395	23538395	0.00477244	ube3d	ube3d	+	overlapping	0	91.6667	22.2222	hyper
Chr1:23538396-23538396	1	23538396	23538396	0.0325398	ube3d	ube3d	+	overlapping	0	85.7143	18.75	hyper
Chr1:24431542-24431542	1	24431542	24431542	0.0230318	LOC108270799	LOC108270799	+	overlapping	0	100	30	hyper
Chr1:25490110-25490110	1	25490110	25490110	0.0419375	LOC108271071	LOC108271071	-	overlapping	0	69.5652	6.25	hyper
Chr1:25749403-25749403	1	25749403	25749403	0.0313639	LOC108263264	LOC108263264	-	downstream	1235	7.5	51.8519	hypo
Chr1:25848595-25848595	1	25848595	25848595	0.0304937	tmem200c	tmem200c	-	upstream	1786	88.8889	18.75	hyper
Chr1:25915434-25915434	1	25915434	25915434	0.0490621	l3mbtl4	l3mbtl4	-	overlapping	0	76.1905	15.7895	hyper
Chr1:26190704-26190704	1	26190704	26190704	0.0129105	LOC108271270	LOC108271270	+	overlapping	0	10	91.3043	hypo
Chr1:26216050-26216050	1	26216050	26216050	0.0261684	LOC108271270	LOC108271270	+	overlapping	0	80	0	hyper
Chr1:26235397-26235397	1	26235397	26235397	0.0365719	LOC108271270	LOC108271270	+	overlapping	0	66.6667	5.26316	hyper
Chr1:26628798-26628798	1	26628798	26628798	0.049129	exog	exog	+	overlapping	0	38.8889	92.3077	hypo
Chr1:26653758-26653758	1	26653758	26653758	0.0153586	LOC100305061	LOC100305061	-	upstream	245	81.25	0	hyper
Chr1:26661553-26661553	1	26661553	26661553	0.0189797	LOC100305061	LOC100305061	-	overlapping	0	28.5714	88	hypo
Chr1:26665613-26665613	1	26665613	26665613	0.00793973	LOC100305061	LOC100305061	-	overlapping	0	100	10.5263	hyper
Chr1:26829504-26829504	1	26829504	26829504	0.0228735	ttc21a	ttc21a	+	overlapping	0	25	90.3226	hypo
Chr1:26970376-26970376	1	26970376	26970376	0.039921	LOC108271494	LOC108271494	-	overlapping	0	25	94.4444	hypo
Chr1:27581491-27581491	1	27581491	27581491	0.00548907	null	null		Not found	0	3.0303	59.375	hypo
Chr1:27620392-27620392	1	27620392	27620392	0.0497899	LOC108271601	LOC108271601	+	overlapping	0	67.8571	16	hyper
Chr1:28046955-28046955	1	28046955	28046955	0.0479112	LOC108275156	LOC108275156	+	overlapping	0	73.3333	20.8333	hyper
Chr1:28076462-28076462	1	28076462	28076462	0.0093987	LOC108275156	LOC108275156	+	overlapping	0	82.3529	22.2222	hyper
Chr1:28113440-28113440	1	28113440	28113440	0.040544	null	null		Not found	0	80.7692	18.75	hyper
Chr1:28118097-28118097	1	28118097	28118097	0.00545455	null	null		Not found	0	22.2222	88.8889	hypo
Chr1:28318721-28318721	1	28318721	28318721	0.0494722	null	null		Not found	0	86.2069	36	hyper
Chr1:28955312-28955312	1	28955312	28955312	0.0160403	itgb1	itgb1	-	upstream	1392	20	94.7369	hypo
Chr1:29002917-29002917	1	29002917	29002917	0.0451111	itgb1	itgb1	-	overlapping	0	86.6667	37.931	hyper
Chr1:29081252-29081252	1	29081252	29081252	0.0364207	nrp1	nrp1	-	overlapping	0	14.2857	87.5	hypo
Chr1:29153787-29153787	1	29153787	29153787	0.0267296	null	null		Not found	0	76.6667	20	hyper
Chr1:29174247-29174247	1	29174247	29174247	0.0307233	null	null		Not found	0	17.6471	83.3333	hypo
Chr1:29200026-29200026	1	29200026	29200026	0.0189797	null	null		Not found	0	0	78.5714	hypo
Chr1:29585876-29585876	1	29585876	29585876	0.045104	pard3	pard3	-	overlapping	0	6.89655	53.3333	hypo
Chr1:29751396-29751396	1	29751396	29751396	0.0365719	cul2	cul2	-	overlapping	0	81.25	11.7647	hyper
Chr1:29835658-29835658	1	29835658	29835658	0.0174242	c1h18orf63	c1h18orf63	-	overlapping	0	24	90	hypo
Chr1:30126057-30126057	1	30126057	30126057	0.00731073	null	null		Not found	0	61.5385	0	hyper
Chr1:30312080-30312080	1	30312080	30312080	0.0367744	ralyl	ralyl	-	overlapping	0	16.6667	83.3333	hypo
Chr1:30471052-30471052	1	30471052	30471052	0.0494722	ralyl	ralyl	-	overlapping	0	70	13.0435	hyper
Chr1:30720794-30720794	1	30720794	30720794	0.0192726	null	null		Not found	0	57.6923	3.57143	hyper
Chr1:30845643-30845643	1	30845643	30845643	0.0160403	eci2	eci2	+	overlapping	0	63.3333	7.14286	hyper
Chr1:31140773-31140773	1	31140773	31140773	0.0337759	null	null		Not found	0	85.7143	19.2308	hyper
Chr1:31935937-31935937	1	31935937	31935937	0.0473794	null	null		Not found	0	0	71.4286	hypo
Chr1:32461565-32461565	1	32461565	32461565	0.0390637	cpb1	cpb1	-	upstream	1075	25	100	hypo
Chr1:32832203-32832203	1	32832203	32832203	0.0342424	LOC108272643	LOC108272643	+	overlapping	0	7.40741	63.1579	hypo
Chr1:33279314-33279314	1	33279314	33279314	0.0440852	LOC108272730	LOC108272730	-	overlapping	0	95.4545	40	hyper
Chr1:33633231-33633231	1	33633231	33633231	0.024955	LOC108272805	LOC108272805	+	overlapping	0	26.3158	90.9091	hypo
Chr1:33661922-33661922	1	33661922	33661922	0.0154808	apbb1ip	apbb1ip	-	overlapping	0	94.4444	18.75	hyper
Chr1:33661934-33661934	1	33661934	33661934	0.00928891	apbb1ip	apbb1ip	-	overlapping	0	84.2105	5.88235	hyper
Chr1:33663074-33663074	1	33663074	33663074	0.0492759	apbb1ip	apbb1ip	-	overlapping	0	84.6154	8.33333	hyper
Chr1:33760013-33760013	1	33760013	33760013	0.0156616	myo3a	myo3a	-	overlapping	0	84.6154	9.09091	hyper
Chr1:33784502-33784502	1	33784502	33784502	0.036561	myo3a	myo3a	-	overlapping	0	30	100	hypo
Chr1:33818727-33818727	1	33818727	33818727	0.0228319	myo3a	myo3a	-	overlapping	0	78.9474	0	hyper
Chr1:33827825-33827825	1	33827825	33827825	0.00503861	myo3a	myo3a	-	overlapping	0	20.8333	84.2105	hypo
Chr1:33851246-33851246	1	33851246	33851246	0.0313639	null	null		Not found	0	86.9565	31.25	hyper
Chr1:33917438-33917438	1	33917438	33917438	0.029326	gpr158	gpr158	-	overlapping	0	81.4815	9.09091	hyper
Chr1:33924306-33924306	1	33924306	33924306	0.022648	gpr158	gpr158	-	overlapping	0	13.3333	83.3333	hypo
Chr1:33956770-33956770	1	33956770	33956770	0.0390637	gpr158	gpr158	-	overlapping	0	100	27.2727	hyper
Chr1:33958696-33958696	1	33958696	33958696	0.0304937	gpr158	gpr158	-	overlapping	0	12.9032	66.6667	hypo
Chr1:33960451-33960451	1	33960451	33960451	0.0365719	gpr158	gpr158	-	overlapping	0	19.0476	86.6667	hypo
Chr1:33965980-33965980	1	33965980	33965980	0.00385072	gpr158	gpr158	-	overlapping	0	17.3913	91.6667	hypo
Chr1:33995897-33995897	1	33995897	33995897	0.0397731	gpr158	gpr158	-	overlapping	0	11.1111	83.3333	hypo
Chr1:33995902-33995902	1	33995902	33995902	0.0397731	gpr158	gpr158	-	overlapping	0	11.1111	83.3333	hypo
Chr1:34013473-34013473	1	34013473	34013473	0.0420077	gpr158	gpr158	-	downstream	825	90	27.7778	hyper
Chr1:34025326-34025326	1	34025326	34025326	0.0182856	ptchd3	ptchd3	-	overlapping	0	18.75	100	hypo
Chr1:34112057-34112057	1	34112057	34112057	0.0466763	kmt2c	kmt2c	-	overlapping	0	11.1111	70.8333	hypo
Chr1:34194234-34194234	1	34194234	34194234	0.0392936	kmt2c	kmt2c	-	overlapping	0	91.6667	9.09091	hyper
Chr1:34275963-34275963	1	34275963	34275963	0.0353356	xrcc2	xrcc2	-	overlapping	0	12.5	80	hypo
Chr1:34305731-34305731	1	34305731	34305731	0.0178524	LOC108273054	LOC108273054	+	overlapping	0	12.5	92.8571	hypo
Chr1:34318781-34318781	1	34318781	34318781	0.0253185	LOC108273054	LOC108273054	+	overlapping	0	85.7143	11.1111	hyper
Chr1:34344649-34344649	1	34344649	34344649	0.0337759	LOC108273054	LOC108273054	+	overlapping	0	7.69231	82.3529	hypo
Chr1:34347799-34347799	1	34347799	34347799	0.029326	LOC108273054	LOC108273054	+	overlapping	0	11.1111	78.9474	hypo
Chr1:34362431-34362431	1	34362431	34362431	0.00948218	LOC108273054	LOC108273054	+	overlapping	0	5	78.9474	hypo
Chr1:34371503-34371503	1	34371503	34371503	0.0106858	LOC108273054	LOC108273054	+	upstream	271	13.3333	74.0741	hypo
Chr1:34384750-34384750	1	34384750	34384750	0.0389024	null	null		Not found	0	72.7273	5	hyper
Chr1:34385039-34385039	1	34385039	34385039	0.0362534	null	null		Not found	0	18.1818	100	hypo
Chr1:34385769-34385769	1	34385769	34385769	0.0238579	null	null		Not found	0	25	90.4762	hypo
Chr1:34389102-34389102	1	34389102	34389102	0.0077921	null	null		Not found	0	100	18.75	hyper
Chr1:34640580-34640580	1	34640580	34640580	0.0427053	null	null		Not found	0	5.55556	66.6667	hypo
Chr1:35516866-35516866	1	35516866	35516866	0.040544	LOC108267341	LOC108267341	+	overlapping	0	7.14286	80	hypo
Chr1:35923340-35923340	1	35923340	35923340	0.0177284	LOC108263105	LOC108263105	-	overlapping	0	0	78.2609	hypo
Chr1:36244863-36244863	1	36244863	36244863	0.00736651	LOC108269531	LOC108269531	+	overlapping	0	100	0	hyper
Chr1:36382118-36382118	1	36382118	36382118	0.00769713	LOC108269116	LOC108269116	-	overlapping	0	100	14.2857	hyper
Chr2:314538-314538	2	314538	314538	0.0492759	prr12	prr12	+	overlapping	0	91.6667	15.3846	hyper
Chr2:2463077-2463077	2	2463077	2463077	0.0480873	LOC108275978	LOC108275978	+	overlapping	0	0	54.5455	hypo
Chr2:2477921-2477921	2	2477921	2477921	0.0479112	LOC108275971	LOC108275971	+	upstream	695	35.7143	100	hypo
Chr2:3661359-3661359	2	3661359	3661359	0.0296312	map3k3	map3k3	-	downstream	303	4	62.5	hypo
Chr2:4394203-4394203	2	4394203	4394203	0.0337108	LOC108259539	LOC108259539	+	overlapping	0	94.1176	51.2195	hyper
Chr2:6730633-6730633	2	6730633	6730633	0.0494722	LOC108274453	LOC108274453	-	overlapping	0	85.7143	9.09091	hyper
Chr2:7817037-7817037	2	7817037	7817037	0.0261684	mrc2	mrc2	+	overlapping	0	58.6207	6.89655	hyper
Chr2:7913846-7913846	2	7913846	7913846	0.0343281	vat1	vat1	+	overlapping	0	45.4545	100	hypo
Chr2:7984103-7984103	2	7984103	7984103	0.0182856	ubtf	ubtf	-	overlapping	0	8.69565	76.4706	hypo
Chr2:9074451-9074451	2	9074451	9074451	0.00790571	mvp	mvp	-	overlapping	0	100	43.75	hyper
Chr2:9357698-9357698	2	9357698	9357698	0.0363481	LOC108258913	LOC108258913	-	overlapping	0	64.2857	0	hyper
Chr2:9725674-9725674	2	9725674	9725674	0.0456708	null	null		Not found	0	86	47.2222	hyper
Chr2:10187074-10187074	2	10187074	10187074	0.0429937	LOC108258941	LOC108258941	-	overlapping	0	73.0769	17.3913	hyper
Chr2:10469198-10469198	2	10469198	10469198	0.0389771	LOC100305042	LOC100305042	-	overlapping	0	100	50	hyper
Chr2:10469839-10469839	2	10469839	10469839	0.0469603	LOC100305042	LOC100305042	-	overlapping	0	93.75	20	hyper
Chr2:11755873-11755873	2	11755873	11755873	0.0419815	arhgap44	arhgap44	+	overlapping	0	29.7297	77.4193	hypo
Chr2:11863011-11863011	2	11863011	11863011	0.0497899	LOC108274299	LOC108274299	+	overlapping	0	78.9474	22.2222	hyper
Chr2:12047405-12047405	2	12047405	12047405	0.00186442	LOC108278341	LOC108278341	-	overlapping	0	9.375	80.7692	hypo
Chr2:12460271-12460271	2	12460271	12460271	0.0337759	LOC108279372	LOC108279372	+	overlapping	0	69.2308	12.5	hyper
Chr2:12525784-12525784	2	12525784	12525784	0.0466763	LOC108279379	LOC108279379	-	overlapping	0	100	46.1538	hyper
Chr2:12692896-12692896	2	12692896	12692896	0.0466763	tmem104	tmem104	+	overlapping	0	30.4348	89.4737	hypo
Chr2:13135232-13135232	2	13135232	13135232	0.0304937	nfix	nfix	-	overlapping	0	92.3077	35	hyper
Chr2:14386843-14386843	2	14386843	14386843	0.0425664	LOC108274916	LOC108274916	-	overlapping	0	100	30.7692	hyper
Chr2:15903404-15903404	2	15903404	15903404	0.0389771	LOC108259727	LOC108259727	-	overlapping	0	54.1667	100	hypo
Chr2:18399923-18399923	2	18399923	18399923	0.0201529	LOC108276380	LOC108276380	+	overlapping	0	78.9474	10	hyper
Chr2:18416183-18416183	2	18416183	18416183	0.0246298	LOC108276392	LOC108276392	+	overlapping	0	21.4286	88.4615	hypo
Chr2:18488998-18488998	2	18488998	18488998	0.027632	LOC108276437	LOC108276437	-	upstream	232	88.4615	25	hyper
Chr2:18855371-18855371	2	18855371	18855371	0.0207787	LOC108275066	LOC108275066	-	overlapping	0	30.4348	89.2857	hypo
Chr2:19011070-19011070	2	19011070	19011070	0.0494722	LOC108273957	LOC108273957	-	overlapping	0	78.5714	0	hyper
Chr2:19275527-19275527	2	19275527	19275527	0.0367744	null	null		Not found	0	33.3333	95	hypo
Chr2:19606801-19606801	2	19606801	19606801	0.00836198	clec16a	clec16a	-	overlapping	0	4.16667	73.6842	hypo
Chr2:19636430-19636430	2	19636430	19636430	0.0294614	nubp1	nubp1	-	upstream	64	41.6667	100	hypo
Chr2:19969514-19969514	2	19969514	19969514	0.0179057	null	null		Not found	0	37.8378	86.8421	hypo
Chr2:20224173-20224173	2	20224173	20224173	0.00548907	mettl22	mettl22	-	overlapping	0	48.2759	0	hyper
Chr2:20362526-20362526	2	20362526	20362526	0.04516	rbfox1	rbfox1	-	overlapping	0	16.6667	68	hypo
Chr2:20495567-20495567	2	20495567	20495567	0.0212036	rbfox1	rbfox1	-	overlapping	0	31.8182	90	hypo
Chr2:20595976-20595976	2	20595976	20595976	0.0480873	rbfox1	rbfox1	-	overlapping	0	100	60	hyper
Chr2:20860171-20860171	2	20860171	20860171	0.0320919	LOC108256336	LOC108256336	-	upstream	444	95.8333	33.3333	hyper
Chr2:20861181-20861181	2	20861181	20861181	0.0410914	LOC108256336	LOC108256336	-	overlapping	0	47.6191	100	hypo
Chr2:20990596-20990596	2	20990596	20990596	0.0349237	null	null		Not found	0	35.2941	95.4545	hypo
Chr2:21353534-21353534	2	21353534	21353534	0.0440852	dgkq	dgkq	+	upstream	542	80.9524	17.6471	hyper
Chr2:21375944-21375944	2	21375944	21375944	0.0111843	abhd18	abhd18	+	overlapping	0	26.3158	100	hypo
Chr2:21376106-21376106	2	21376106	21376106	0.0452784	abhd18	abhd18	+	overlapping	0	34.6154	94.1176	hypo
Chr2:21407519-21407519	2	21407519	21407519	0.0188363	ddx41	ddx41	+	overlapping	0	100	30.7692	hyper
Chr2:21732054-21732054	2	21732054	21732054	0.0108553	unc5a	unc5a	+	overlapping	0	61.5385	0	hyper
Chr2:21866604-21866604	2	21866604	21866604	0.0484472	unc5a	unc5a	+	overlapping	0	94.2857	50	hyper
Chr2:22021726-22021726	2	22021726	22021726	0.0427053	rnf44	rnf44	-	overlapping	0	0	83.3333	hypo
Chr2:22033965-22033965	2	22033965	22033965	0.0402116	rnf44	rnf44	-	overlapping	0	69.5652	10	hyper
Chr2:22482127-22482127	2	22482127	22482127	0.0480873	LOC108277608	LOC108277608	-	downstream	1710	96.2963	47.3684	hyper
Chr2:22548469-22548469	2	22548469	22548469	0.0389024	null	null		Not found	0	10	75	hypo
Chr2:23470981-23470981	2	23470981	23470981	0.0345579	LOC108273900	LOC108273900	+	overlapping	0	92.5926	38.0952	hyper
Chr2:23888081-23888081	2	23888081	23888081	0.0483941	ankrd50	ankrd50	-	overlapping	0	20	92.3077	hypo
Chr2:24452941-24452941	2	24452941	24452941	0.0462699	null	null		Not found	0	84	26.3158	hyper
Chr2:25393741-25393741	2	25393741	25393741	0.0390637	null	null		Not found	0	96	41.1765	hyper
Chr2:25477889-25477889	2	25477889	25477889	0.049129	dnaaf5	dnaaf5	-	overlapping	0	57.8947	7.14286	hyper
Chr2:31593018-31593018	2	31593018	31593018	0.0362534	LOC108279824	LOC108279824	+	downstream	360	0	34.4828	hypo
Chr2:33901358-33901358	2	33901358	33901358	0.000797124	null	null		Not found	0	85	3.57143	hyper
Chr2:34253734-34253734	2	34253734	34253734	0.0493179	LOC108261320	LOC108261320	+	downstream	1018	38.0952	100	hypo
Chr3:4363775-4363775	3	4363775	4363775	0.00583575	null	null		Not found	0	94.4444	15	hyper
Chr3:4366363-4366363	3	4366363	4366363	0.0118736	null	null		Not found	0	100	0	hyper
Chr3:4437682-4437682	3	4437682	4437682	0.0440852	LOC108262830	LOC108262830	+	upstream	437	80.9524	17.6471	hyper
Chr3:4542674-4542674	3	4542674	4542674	0.0311198	LOC108263760	LOC108263760	-	overlapping	0	87.5	29.1667	hyper
Chr3:4895785-4895785	3	4895785	4895785	0.025178	null	null		Not found	0	95.2381	25	hyper
Chr3:5271743-5271743	3	5271743	5271743	0.0299648	znf827	znf827	+	overlapping	0	73.0769	13.6364	hyper
Chr3:5395729-5395729	3	5395729	5395729	0.0430844	LOC108262836	LOC108262836	-	overlapping	0	86.6667	17.6471	hyper
Chr3:5516761-5516761	3	5516761	5516761	0.0297681	null	null		Not found	0	100	35.2941	hyper
Chr3:5590051-5590051	3	5590051	5590051	0.0166356	null	null		Not found	0	75	0	hyper
Chr3:5640714-5640714	3	5640714	5640714	0.0483941	null	null		Not found	0	0	48.2759	hypo
Chr3:5722789-5722789	3	5722789	5722789	0.024955	frem3	frem3	+	overlapping	0	90.9091	21.4286	hyper
Chr3:5783589-5783589	3	5783589	5783589	0.0466763	LOC108263485	LOC108263485	+	overlapping	0	26.087	82.6087	hypo
Chr3:5832655-5832655	3	5832655	5832655	0.0472616	null	null		Not found	0	7.14286	72.7273	hypo
Chr3:5909821-5909821	3	5909821	5909821	0.0397731	gab1	gab1	-	overlapping	0	16.6667	88.8889	hypo
Chr3:6006200-6006200	3	6006200	6006200	0.0458913	null	null		Not found	0	23.5294	92.8571	hypo
Chr3:6165766-6165766	3	6165766	6165766	0.0456708	inpp4b	inpp4b	+	overlapping	0	100	33.3333	hyper
Chr3:6198686-6198686	3	6198686	6198686	0.0469603	inpp4b	inpp4b	+	overlapping	0	93.75	20	hyper
Chr3:6235541-6235541	3	6235541	6235541	0.0410914	inpp4b	inpp4b	+	overlapping	0	78.5714	22.7273	hyper
Chr3:6280954-6280954	3	6280954	6280954	0.0365719	inpp4b	inpp4b	+	overlapping	0	69.2308	0	hyper
Chr3:6345783-6345783	3	6345783	6345783	0.0309669	inpp4b	inpp4b	+	overlapping	0	69.2308	0	hyper
Chr3:6395492-6395492	3	6395492	6395492	0.0271951	znf330	znf330	-	upstream	317	0	60	hypo
Chr3:6451452-6451452	3	6451452	6451452	0.0272974	null	null		Not found	0	88.4615	18.1818	hyper
Chr3:6542102-6542102	3	6542102	6542102	0.0429937	elmod2	elmod2	-	downstream	1227	8	64.7059	hypo
Chr3:6662009-6662009	3	6662009	6662009	0.00403877	fam13a	fam13a	+	overlapping	0	92	12.5	hyper
Chr3:6662010-6662010	3	6662010	6662010	0.00212767	fam13a	fam13a	+	overlapping	0	96.1539	13.3333	hyper
Chr3:6662026-6662026	3	6662026	6662026	0.0174242	fam13a	fam13a	+	overlapping	0	83.3333	12.5	hyper
Chr3:6662027-6662027	3	6662027	6662027	0.00385072	fam13a	fam13a	+	overlapping	0	88.4615	6.66667	hyper
Chr3:6665716-6665716	3	6665716	6665716	0.0390637	fam13a	fam13a	+	overlapping	0	29.1667	84.6154	hypo
Chr3:6746983-6746983	3	6746983	6746983	0.00462365	herc3	herc3	-	downstream	461	3.33333	68.1818	hypo
Chr3:6931052-6931052	3	6931052	6931052	0.0375207	LOC108262954	LOC108262954	+	overlapping	0	17.3913	78.9474	hypo
Chr3:7312039-7312039	3	7312039	7312039	0.0456708	gstcd	gstcd	-	overlapping	0	100	33.3333	hyper
Chr3:7468310-7468310	3	7468310	7468310	0.0187643	hadh	hadh	+	overlapping	0	100	15.3846	hyper
Chr3:7475492-7475492	3	7475492	7475492	0.00205557	null	null		Not found	0	8.33333	90	hypo
Chr3:7627419-7627419	3	7627419	7627419	0.0106858	mcub	mcub	+	overlapping	0	94.1176	22.2222	hyper
Chr3:7678514-7678514	3	7678514	7678514	0.0312216	LOC108263506	LOC108263506	+	overlapping	0	68	5.55556	hyper
Chr3:7721305-7721305	3	7721305	7721305	0.0325398	LOC108262753	LOC108262753	-	overlapping	0	75.8621	15.7895	hyper
Chr3:7781187-7781187	3	7781187	7781187	0.0490621	LOC108263754	LOC108263754	+	overlapping	0	15.7895	76.1905	hypo
Chr3:7789728-7789728	3	7789728	7789728	0.0456708	LOC108263754	LOC108263754	+	upstream	896	8.69565	65	hypo
Chr3:7796323-7796323	3	7796323	7796323	0.0157674	null	null		Not found	0	11.1111	68.75	hypo
Chr3:7857067-7857067	3	7857067	7857067	0.0253185	maml3	maml3	-	overlapping	0	88.8889	14.2857	hyper
Chr3:7959585-7959585	3	7959585	7959585	0.0340466	maml3	maml3	-	overlapping	0	14.2857	84.6154	hypo
Chr3:7960083-7960083	3	7960083	7960083	0.0153586	maml3	maml3	-	overlapping	0	92.3077	11.1111	hyper
Chr3:7985229-7985229	3	7985229	7985229	0.00700679	null	null		Not found	0	4	73.6842	hypo
Chr3:8003538-8003538	3	8003538	8003538	0.039921	LOC108263532	LOC108263532	+	overlapping	0	31.8182	88	hypo
Chr3:8195782-8195782	3	8195782	8195782	0.0296167	null	null		Not found	0	41.6667	96	hypo
Chr3:8219361-8219361	3	8219361	8219361	0.0480873	null	null		Not found	0	8.33333	90	hypo
Chr3:8252689-8252689	3	8252689	8252689	0.0484472	null	null		Not found	0	0	46.6667	hypo
Chr3:8278184-8278184	3	8278184	8278184	0.0187643	null	null		Not found	0	4.16667	68.75	hypo
Chr3:8518988-8518988	3	8518988	8518988	0.0429937	dok7	dok7	-	overlapping	0	0	50	hypo
Chr3:8648411-8648411	3	8648411	8648411	0.0370603	htt	htt	-	upstream	1816	81.8182	6.25	hyper
Chr3:8937856-8937856	3	8937856	8937856	0.0363481	LOC108262792	LOC108262792	-	overlapping	0	22.2222	80.6452	hypo
Chr3:9049557-9049557	3	9049557	9049557	0.0440852	LOC108262778	LOC108262778	-	overlapping	0	0	59.0909	hypo
Chr3:9584175-9584175	3	9584175	9584175	0.0206757	galnt2	galnt2	+	overlapping	0	28	94.4444	hypo
Chr3:9592701-9592701	3	9592701	9592701	0.024955	pgbd5	pgbd5	-	overlapping	0	61.1111	0	hyper
Chr3:9611034-9611034	3	9611034	9611034	0.0461869	pgbd5	pgbd5	-	overlapping	0	95.6522	44	hyper
Chr3:9685455-9685455	3	9685455	9685455	0.022648	phactr2	phactr2	+	overlapping	0	83.3333	13.3333	hyper
Chr3:9783448-9783448	3	9783448	9783448	0.0415935	null	null		Not found	0	82.3529	8.33333	hyper
Chr3:9941602-9941602	3	9941602	9941602	0.0179431	LOC108262818	LOC108262818	-	overlapping	0	0	61.1111	hypo
Chr3:9945447-9945447	3	9945447	9945447	0.0106858	LOC108262818	LOC108262818	-	overlapping	0	11.1111	81.4815	hypo
Chr3:10026668-10026668	3	10026668	10026668	0.0141289	LOC108263846	LOC108263846	+	overlapping	0	6.25	91.6667	hypo
Chr3:10555086-10555086	3	10555086	10555086	0.045924	LOC108263482	LOC108263482	+	overlapping	0	0	41.6667	hypo
Chr3:10754081-10754081	3	10754081	10754081	0.00205557	ldb3	ldb3	-	overlapping	0	0	88	hypo
Chr3:10816573-10816573	3	10816573	10816573	0.0219221	opn4	opn4	-	overlapping	0	93.75	21.0526	hyper
Chr3:11047643-11047643	3	11047643	11047643	0.0141158	ndst2	ndst2	-	overlapping	0	7.69231	71.4286	hypo
Chr3:11064652-11064652	3	11064652	11064652	0.0410914	ndst2	ndst2	-	overlapping	0	100	42.1053	hyper
Chr3:11146640-11146640	3	11146640	11146640	0.0337759	ndst2	ndst2	-	overlapping	0	75	16.6667	hyper
Chr3:11297848-11297848	3	11297848	11297848	0.0462763	LOC108263628	LOC108263628	+	overlapping	0	28.5714	73.6842	hypo
Chr3:11313845-11313845	3	11313845	11313845	0.0173063	mtg1	mtg1	-	upstream	437	29.0323	94.4444	hypo
Chr3:11351696-11351696	3	11351696	11351696	0.0151333	kmo	kmo	+	overlapping	0	0	50	hypo
Chr3:11659497-11659497	3	11659497	11659497	0.0480873	ide	ide	+	overlapping	0	96.1539	41.6667	hyper
Chr3:11756856-11756856	3	11756856	11756856	0.0461871	cpeb3	cpeb3	+	overlapping	0	5.88235	75	hypo
Chr3:11794011-11794011	3	11794011	11794011	0.0444065	btaf1	btaf1	-	overlapping	0	84	29.1667	hyper
Chr3:12025114-12025114	3	12025114	12025114	0.0257283	dntt	dntt	+	overlapping	0	90	26.087	hyper
Chr3:13102034-13102034	3	13102034	13102034	0.0494722	stk32c	stk32c	+	overlapping	0	0	43.75	hypo
Chr3:13419955-13419955	3	13419955	13419955	0.0429937	map4k5	map4k5	-	overlapping	0	100	25	hyper
Chr3:13623750-13623750	3	13623750	13623750	0.0494722	LOC108262897	LOC108262897	-	upstream	138	95.6522	40	hyper
Chr3:13731785-13731785	3	13731785	13731785	0.0440852	LOC100305002	LOC100305002	-	upstream	1165	94.7369	27.2727	hyper
Chr3:14041630-14041630	3	14041630	14041630	0.0178524	cfap43	cfap43	+	overlapping	0	3.44828	53.8462	hypo
Chr3:14234501-14234501	3	14234501	14234501	0.0419375	adk	adk	-	overlapping	0	95.2381	39.1304	hyper
Chr3:14272475-14272475	3	14272475	14272475	0.0415078	adk	adk	-	overlapping	0	92.5	53.6585	hyper
Chr3:14358771-14358771	3	14358771	14358771	0.0115389	LOC108263184	LOC108263184	+	overlapping	0	0	55	hypo
Chr3:14551291-14551291	3	14551291	14551291	0.0307965	inpp5f	inpp5f	+	overlapping	0	71.4286	10.5263	hyper
Chr3:15341283-15341283	3	15341283	15341283	0.0415935	null	null		Not found	0	94.2857	50	hyper
Chr3:15549450-15549450	3	15549450	15549450	0.0170924	slc24a3	slc24a3	+	overlapping	0	0	72.7273	hypo
Chr3:15780183-15780183	3	15780183	15780183	0.0159884	kcnq5	kcnq5	-	overlapping	0	70.4545	20	hyper
Chr3:16098356-16098356	3	16098356	16098356	0.0440852	sdhaf4	sdhaf4	-	overlapping	0	84.6154	12.5	hyper
Chr3:16517065-16517065	3	16517065	16517065	0.0357988	null	null		Not found	0	72.2222	0	hyper
Chr3:17490910-17490910	3	17490910	17490910	0.0391151	paox	paox	-	overlapping	0	96.7742	50	hyper
Chr3:17951114-17951114	3	17951114	17951114	0.0461439	rrp12	rrp12	-	downstream	261	85.7143	27.2727	hyper
Chr3:18111290-18111290	3	18111290	18111290	0.0392936	LOC108262817	LOC108262817	-	overlapping	0	8.33333	90.9091	hypo
Chr3:19540142-19540142	3	19540142	19540142	0.0228077	gbf1	gbf1	-	upstream	432	97.561	57.8947	hyper
Chr3:19646475-19646475	3	19646475	19646475	0.0300138	LOC108263058	LOC108263058	+	overlapping	0	88.2353	14.2857	hyper
Chr3:19662210-19662210	3	19662210	19662210	0.0345579	LOC108263056	LOC108263056	-	overlapping	0	94.4444	20	hyper
Chr3:19672118-19672118	3	19672118	19672118	0.0309534	LOC108263056	LOC108263056	-	overlapping	0	75.8621	7.69231	hyper
Chr3:19989137-19989137	3	19989137	19989137	0.0324596	null	null		Not found	0	80.7692	17.6471	hyper
Chr3:20060662-20060662	3	20060662	20060662	0.0410914	dlg5	dlg5	+	overlapping	0	25	76.6667	hypo
Chr3:20187040-20187040	3	20187040	20187040	0.0311198	LOC108263740	LOC108263740	+	overlapping	0	5	66.6667	hypo
Chr3:20507738-20507738	3	20507738	20507738	0.0393341	c3h10orf11	c3h10orf11	-	overlapping	0	7.69231	78.9474	hypo
Chr3:20560016-20560016	3	20560016	20560016	0.0349237	null	null		Not found	0	77.2727	15	hyper
Chr3:20638588-20638588	3	20638588	20638588	0.0377279	LOC108262217	LOC108262217	+	overlapping	0	76.1905	20	hyper
Chr3:21769509-21769509	3	21769509	21769509	0.0127312	atrn	atrn	-	overlapping	0	100	34.7826	hyper
Chr3:22600758-22600758	3	22600758	22600758	0.0345579	LOC108263826	LOC108263826	+	downstream	741	72.4138	18.5185	hyper
Chr3:22680489-22680489	3	22680489	22680489	0.0115731	sufu	sufu	-	overlapping	0	94.1176	16.6667	hyper
Chr3:22827223-22827223	3	22827223	22827223	0.0295764	null	null		Not found	0	12.5	86.6667	hypo
Chr3:22867596-22867596	3	22867596	22867596	0.0390637	zbtb18	zbtb18	-	overlapping	0	0	75	hypo
Chr3:23366061-23366061	3	23366061	23366061	0.0365719	ppm1b	ppm1b	+	overlapping	0	27.7778	94.1176	hypo
Chr3:23516277-23516277	3	23516277	23516277	0.0483941	camkmt	camkmt	+	overlapping	0	92.3077	20	hyper
Chr3:24939913-24939913	3	24939913	24939913	0.0359547	ubr2	ubr2	-	overlapping	0	74.1936	18.1818	hyper
Chr3:25284754-25284754	3	25284754	25284754	0.0429937	ncoa4	ncoa4	-	overlapping	0	44.1176	84.3137	hypo
Chr3:25339453-25339453	3	25339453	25339453	0.00903234	tjap1	tjap1	-	overlapping	0	85.7143	17.8571	hyper
Chr3:25408877-25408877	3	25408877	25408877	0.0487985	tjap1	tjap1	-	overlapping	0	3.57143	53.3333	hypo
Chr3:26598144-26598144	3	26598144	26598144	0.0391443	null	null		Not found	0	100	47.0588	hyper
Chr3:26947444-26947444	3	26947444	26947444	0.0182856	ate1	ate1	+	overlapping	0	81.25	5.88235	hyper
Chr3:27193117-27193117	3	27193117	27193117	0.0399964	wdr11	wdr11	-	overlapping	0	100	50	hyper
Chr3:27199927-27199927	3	27199927	27199927	0.0497899	wdr11	wdr11	-	overlapping	0	100	44.4444	hyper
Chr3:27821456-27821456	3	27821456	27821456	0.0429937	null	null		Not found	0	100	31.25	hyper
Chr3:28128912-28128912	3	28128912	28128912	0.0226417	rab23	rab23	-	overlapping	0	81.8182	25	hyper
Chr3:28147228-28147228	3	28147228	28147228	0.00428116	ifngr1	ifngr1	-	overlapping	0	100	25	hyper
Chr3:28292273-28292273	3	28292273	28292273	0.0472616	pno1	pno1	+	overlapping	0	24	86.6667	hypo
Chr3:28982376-28982376	3	28982376	28982376	0.0129105	csmd1	csmd1	+	overlapping	0	4.34783	68	hypo
Chr3:29172313-29172313	3	29172313	29172313	0.0363481	rps6ka2	rps6ka2	+	overlapping	0	80.9524	19.0476	hyper
Chr3:29203257-29203257	3	29203257	29203257	0.0429937	prr18	prr18	+	upstream	568	85.7143	16.6667	hyper
Chr3:29264677-29264677	3	29264677	29264677	0.0377279	pde10a	pde10a	+	overlapping	0	100	52.6316	hyper
Chr3:29448746-29448746	3	29448746	29448746	0.049129	micu1	micu1	+	overlapping	0	0	70	hypo
Chr3:29461494-29461494	3	29461494	29461494	0.0483941	micu1	micu1	+	overlapping	0	88	33.3333	hyper
Chr3:29530627-29530627	3	29530627	29530627	0.00736651	LOC108263177	LOC108263177	+	upstream	1104	82.9787	34.6939	hyper
Chr3:29530735-29530735	3	29530735	29530735	0.0440852	LOC108263177	LOC108263177	+	upstream	1212	49.1525	16.129	hyper
Chr3:30196189-30196189	3	30196189	30196189	0.0404732	kcnk12	kcnk12	+	overlapping	0	70.5882	15	hyper
Chr3:30750863-30750863	3	30750863	30750863	0.0276422	null	null		Not found	0	92.5926	37.5	hyper
Chr3:30808035-30808035	3	30808035	30808035	0.040544	LOC108262251	LOC108262251	+	overlapping	0	7.69231	81.25	hypo
Chr3:30864210-30864210	3	30864210	30864210	0.0353356	macrod2	macrod2	+	overlapping	0	88.8889	22.2222	hyper
Chr3:31986567-31986567	3	31986567	31986567	0.0379196	LOC108262758	LOC108262758	+	overlapping	0	87.5	30.4348	hyper
Chr3:32561222-32561222	3	32561222	32561222	0.0479112	null	null		Not found	0	78.2609	21.7391	hyper
Chr4:506308-506308	4	506308	506308	0.0410914	caps2	caps2	+	overlapping	0	94.1176	26.6667	hyper
Chr4:706949-706949	4	706949	706949	0.0461871	ppp6r2	ppp6r2	+	upstream	1220	94.1176	25	hyper
Chr4:786286-786286	4	786286	786286	0.0323822	c2cd5	c2cd5	-	overlapping	0	6.25	76.4706	hypo
Chr4:917292-917292	4	917292	917292	0.045104	tspan4	tspan4	+	overlapping	0	0	56.25	hypo
Chr4:1097432-1097432	4	1097432	1097432	0.0282875	luzp2	luzp2	+	overlapping	0	90.4762	29.1667	hyper
Chr4:1188338-1188338	4	1188338	1188338	0.0397731	null	null		Not found	0	82.6087	18.75	hyper
Chr4:1215534-1215534	4	1215534	1215534	0.0405703	null	null		Not found	0	0	50	hypo
Chr4:1252404-1252404	4	1252404	1252404	0.000878393	null	null		Not found	0	0	91.6667	hypo
Chr4:1279981-1279981	4	1279981	1279981	0.00462365	null	null		Not found	0	7.69231	75	hypo
Chr4:1317807-1317807	4	1317807	1317807	0.0419375	lrch3	lrch3	+	overlapping	0	0	64.2857	hypo
Chr4:1408038-1408038	4	1408038	1408038	0.045104	LOC108264854	LOC108264854	+	overlapping	0	0	56.25	hypo
Chr4:1481981-1481981	4	1481981	1481981	0.0343698	null	null		Not found	0	78.9474	0	hyper
Chr4:1622679-1622679	4	1622679	1622679	0.0106633	spon1	spon1	+	overlapping	0	100	16.6667	hyper
Chr4:1622692-1622692	4	1622692	1622692	0.0493179	spon1	spon1	+	overlapping	0	100	30.7692	hyper
Chr4:1622805-1622805	4	1622805	1622805	0.0174242	spon1	spon1	+	overlapping	0	100	33.3333	hyper
Chr4:1678460-1678460	4	1678460	1678460	0.0261684	LOC108264032	LOC108264032	+	overlapping	0	100	20	hyper
Chr4:1754566-1754566	4	1754566	1754566	0.0427053	null	null		Not found	0	5.26316	66.6667	hypo
Chr4:1802383-1802383	4	1802383	1802383	0.0113494	null	null		Not found	0	0	92.8571	hypo
Chr4:1936935-1936935	4	1936935	1936935	0.0429937	null	null		Not found	0	100	18.1818	hyper
Chr4:1958308-1958308	4	1958308	1958308	0.0390637	null	null		Not found	0	0	72.7273	hypo
Chr4:2000447-2000447	4	2000447	2000447	0.0294614	null	null		Not found	0	100	23.0769	hyper
Chr4:2071577-2071577	4	2071577	2071577	0.00618131	null	null		Not found	0	0	82.3529	hypo
Chr4:2120154-2120154	4	2120154	2120154	0.0222464	null	null		Not found	0	4	66.6667	hypo
Chr4:2141726-2141726	4	2141726	2141726	3.39054e-05	null	null		Not found	0	0	84	hypo
Chr4:2180645-2180645	4	2180645	2180645	0.0494722	cdyl2	cdyl2	+	overlapping	0	33.3333	90	hypo
Chr4:2201518-2201518	4	2201518	2201518	3.39054e-05	cdyl2	cdyl2	+	overlapping	0	12	96.9697	hypo
Chr4:2201542-2201542	4	2201542	2201542	0.000757714	cdyl2	cdyl2	+	overlapping	0	0	83.3333	hypo
Chr4:2240196-2240196	4	2240196	2240196	0.00428116	c4h16orf46	c4h16orf46	-	overlapping	0	95.4545	16.6667	hyper
Chr4:2248760-2248760	4	2248760	2248760	0.0462763	c4h16orf46	c4h16orf46	-	overlapping	0	16.6667	88.2353	hypo
Chr4:2308549-2308549	4	2308549	2308549	0.0420077	gse1	gse1	+	overlapping	0	78.2609	13.3333	hyper
Chr4:2354242-2354242	4	2354242	2354242	0.0391443	gse1	gse1	+	overlapping	0	0	76.4706	hypo
Chr4:2387524-2387524	4	2387524	2387524	0.00586708	gse1	gse1	+	overlapping	0	0	87.5	hypo
Chr4:2388669-2388669	4	2388669	2388669	0.0458913	gse1	gse1	+	overlapping	0	92.8571	23.5294	hyper
Chr4:2419447-2419447	4	2419447	2419447	0.0479112	gse1	gse1	+	overlapping	0	100	35.7143	hyper
Chr4:2424527-2424527	4	2424527	2424527	0.0206757	gse1	gse1	+	overlapping	0	93.75	22.7273	hyper
Chr4:2460848-2460848	4	2460848	2460848	0.0248685	gse1	gse1	+	overlapping	0	0	83.3333	hypo
Chr4:2533105-2533105	4	2533105	2533105	0.0199987	LOC108264248	LOC108264248	+	overlapping	0	35.7143	100	hypo
Chr4:2533116-2533116	4	2533116	2533116	0.027439	LOC108264248	LOC108264248	+	overlapping	0	58.8235	0	hyper
Chr4:2642985-2642985	4	2642985	2642985	0.049129	null	null		Not found	0	7.14286	78.5714	hypo
Chr4:2650682-2650682	4	2650682	2650682	0.0106858	null	null		Not found	0	17.8571	79.3103	hypo
Chr4:2728602-2728602	4	2728602	2728602	0.049129	null	null		Not found	0	94.4444	33.3333	hyper
Chr4:2754535-2754535	4	2754535	2754535	0.0118952	LOC108264579	LOC108264579	-	overlapping	0	73.913	8.33333	hyper
Chr4:2794122-2794122	4	2794122	2794122	0.00982992	dbndd1	dbndd1	-	overlapping	0	36.3636	100	hypo
Chr4:2802523-2802523	4	2802523	2802523	0.0233763	dbndd1	dbndd1	-	overlapping	0	28.5714	94.7369	hypo
Chr4:2803771-2803771	4	2803771	2803771	0.0429937	dbndd1	dbndd1	-	overlapping	0	85.1852	32	hyper
Chr4:2805748-2805748	4	2805748	2805748	0.0419375	dbndd1	dbndd1	-	overlapping	0	54.1667	0	hyper
Chr4:2852186-2852186	4	2852186	2852186	0.0479112	def8	def8	-	overlapping	0	35.7143	100	hypo
Chr4:2869108-2869108	4	2869108	2869108	0.00462365	tubb3	tubb3	-	overlapping	0	85.1852	10.5263	hyper
Chr4:2879441-2879441	4	2879441	2879441	0.041707	tubb3	tubb3	-	overlapping	0	80	22.7273	hyper
Chr4:2887042-2887042	4	2887042	2887042	0.0389771	tcf25	tcf25	-	upstream	441	88.4615	29.4118	hyper
Chr4:2900172-2900172	4	2900172	2900172	0.0420077	tcf25	tcf25	-	overlapping	0	78.9474	12.5	hyper
Chr4:2921154-2921154	4	2921154	2921154	0.0295982	pdcd5	pdcd5	-	overlapping	0	0	72.2222	hypo
Chr4:2921775-2921775	4	2921775	2921775	0.00571631	pdcd5	pdcd5	-	overlapping	0	7.14286	73.913	hypo
Chr4:2921776-2921776	4	2921776	2921776	0.0261684	pdcd5	pdcd5	-	overlapping	0	4.34783	61.5385	hypo
Chr4:3003220-3003220	4	3003220	3003220	0.0419375	LOC108263904	LOC108263904	-	overlapping	0	45.8333	100	hypo
Chr4:3004635-3004635	4	3004635	3004635	0.0362534	LOC108263904	LOC108263904	-	overlapping	0	100	29.4118	hyper
Chr4:3026182-3026182	4	3026182	3026182	0.0497899	null	null		Not found	0	100	39.1304	hyper
Chr4:3064235-3064235	4	3064235	3064235	0.0462763	LOC108263898	LOC108263898	+	overlapping	0	3.57143	50	hypo
Chr4:3083561-3083561	4	3083561	3083561	0.0282014	pdpr	pdpr	-	overlapping	0	32	86.6667	hypo
Chr4:3090348-3090348	4	3090348	3090348	0.0106633	null	null		Not found	0	89.4737	17.3913	hyper
Chr4:3149339-3149339	4	3149339	3149339	0.0129105	wdr59	wdr59	+	overlapping	0	10	80.9524	hypo
Chr4:3235915-3235915	4	3235915	3235915	0.049129	LOC108264658	LOC108264658	+	overlapping	0	91.6667	18.75	hyper
Chr4:3260689-3260689	4	3260689	3260689	0.0214787	null	null		Not found	0	53.8462	0	hyper
Chr4:3277656-3277656	4	3277656	3277656	0.0077652	otogl	otogl	+	overlapping	0	54.8387	0	hyper
Chr4:3286612-3286612	4	3286612	3286612	0.0226438	otogl	otogl	+	overlapping	0	92.8571	20.8333	hyper
Chr4:3335952-3335952	4	3335952	3335952	0.0427072	ptprq	ptprq	+	overlapping	0	26.3158	93.3333	hypo
Chr4:3380886-3380886	4	3380886	3380886	0.027632	ptprq	ptprq	+	overlapping	0	7.69231	86.6667	hypo
Chr4:3413200-3413200	4	3413200	3413200	0.047499	LOC108263995	LOC108263995	-	overlapping	0	31.8182	90	hypo
Chr4:3435272-3435272	4	3435272	3435272	0.0437052	wash1	wash1	+	overlapping	0	37.5	95.4545	hypo
Chr4:3438110-3438110	4	3438110	3438110	0.0174242	ddx11	ddx11	-	overlapping	0	100	28.5714	hyper
Chr4:3506556-3506556	4	3506556	3506556	0.0201928	null	null		Not found	0	40	96.4286	hypo
Chr4:3511027-3511027	4	3511027	3511027	0.0301138	null	null		Not found	0	29.6296	90	hypo
Chr4:3522276-3522276	4	3522276	3522276	0.0462786	null	null		Not found	0	77.7778	7.69231	hyper
Chr4:3559789-3559789	4	3559789	3559789	0.0441399	null	null		Not found	0	65.3846	9.52381	hyper
Chr4:3602855-3602855	4	3602855	3602855	0.0311198	null	null		Not found	0	100	20	hyper
Chr4:3602856-3602856	4	3602856	3602856	0.0179057	null	null		Not found	0	84	16.6667	hyper
Chr4:3649342-3649342	4	3649342	3649342	0.0420077	null	null		Not found	0	12.5	78.9474	hypo
Chr4:3649982-3649982	4	3649982	3649982	0.0352061	null	null		Not found	0	14.2857	76.1905	hypo
Chr4:3689451-3689451	4	3689451	3689451	0.0273686	LOC108264731	LOC108264731	+	downstream	1639	22.2222	92.3077	hypo
Chr4:3709014-3709014	4	3709014	3709014	0.00548907	LOC108264731	LOC108264731	+	overlapping	0	59.0909	0	hyper
Chr4:3739802-3739802	4	3739802	3739802	0.0497899	LOC108264731	LOC108264731	+	overlapping	0	26.6667	86.6667	hypo
Chr4:3788656-3788656	4	3788656	3788656	0.0419375	lgals4	lgals4	+	downstream	421	90.9091	13.3333	hyper
Chr4:3795313-3795313	4	3795313	3795313	0.0422346	lgals4	lgals4	+	overlapping	0	100	30	hyper
Chr4:3813713-3813713	4	3813713	3813713	0.0115731	LOC108263899	lgals4	+	upstream	822	5.55556	90.9091	hypo
Chr4:3930957-3930957	4	3930957	3930957	0.00403877	null	null		Not found	0	100	30.7692	hyper
Chr4:4073227-4073227	4	4073227	4073227	0.0337759	celf6	celf6	-	overlapping	0	65.2174	8.33333	hyper
Chr4:4092777-4092777	4	4092777	4092777	0.0440852	celf6	celf6	-	overlapping	0	100	20	hyper
Chr4:4096006-4096006	4	4096006	4096006	0.049129	celf6	celf6	-	overlapping	0	21.4286	92.8571	hypo
Chr4:4128546-4128546	4	4128546	4128546	0.0456708	null	null		Not found	0	100	30	hyper
Chr4:4136536-4136536	4	4136536	4136536	0.0178547	null	null		Not found	0	6.25	82.3529	hypo
Chr4:4157408-4157408	4	4157408	4157408	0.0258393	parp6	parp6	-	overlapping	0	100	35.2941	hyper
Chr4:4157409-4157409	4	4157409	4157409	0.00312756	parp6	parp6	-	overlapping	0	100	13.3333	hyper
Chr4:4275314-4275314	4	4275314	4275314	0.0427053	LOC108263998	LOC108263998	-	overlapping	0	11.7647	63.1579	hypo
Chr4:4304912-4304912	4	4304912	4304912	0.0318134	LOC108263998	LOC108263998	-	overlapping	0	7.69231	62.5	hypo
Chr4:4337368-4337368	4	4337368	4337368	0.0178524	rec114	rec114	+	overlapping	0	22.7273	85.1852	hypo
Chr4:4396481-4396481	4	4396481	4396481	0.0253185	chrna5	chrna5	-	overlapping	0	66.6667	0	hyper
Chr4:4399627-4399627	4	4399627	4399627	0.0311198	chrna5	chrna5	-	overlapping	0	57.1429	0	hyper
Chr4:4407127-4407127	4	4407127	4407127	0.0319327	LOC108263973	LOC108263973	-	overlapping	0	95.6522	40.7407	hyper
Chr4:4407324-4407324	4	4407324	4407324	0.0281312	LOC108263973	LOC108263973	-	overlapping	0	92.5926	39.2857	hyper
Chr4:4407353-4407353	4	4407353	4407353	0.0290087	LOC108263973	LOC108263973	-	overlapping	0	79.3103	25.8065	hyper
Chr4:4412798-4412798	4	4412798	4412798	0.0390637	LOC108264702	LOC108264702	-	overlapping	0	90.4762	30	hyper
Chr4:4416761-4416761	4	4416761	4416761	0.0228735	LOC108264701	LOC108264701	-	upstream	611	72.7273	0	hyper
Chr4:4422005-4422005	4	4422005	4422005	0.00548907	LOC108264703	LOC108264703	+	overlapping	0	35.7143	92.3077	hypo
Chr4:4468716-4468716	4	4468716	4468716	0.029326	LOC108263987	LOC108263987	-	upstream	218	0	60	hypo
Chr4:4572774-4572774	4	4572774	4572774	0.00343421	LOC108264397	LOC108264397	+	overlapping	0	6.25	90.9091	hypo
Chr4:4589049-4589049	4	4589049	4589049	0.00697885	LOC108264397	LOC108264397	+	overlapping	0	0	72.7273	hypo
Chr4:4615224-4615224	4	4615224	4615224	0.0349642	LOC108264397	LOC108264397	+	overlapping	0	16.6667	91.6667	hypo
Chr4:4629755-4629755	4	4629755	4629755	0.00700679	LOC108264397	LOC108264397	+	overlapping	0	5.55556	92.3077	hypo
Chr4:4646931-4646931	4	4646931	4646931	0.0440852	LOC108264397	LOC108264397	+	overlapping	0	85.7143	16.6667	hyper
Chr4:4655037-4655037	4	4655037	4655037	0.0248685	LOC108264397	LOC108264397	+	overlapping	0	16.6667	100	hypo
Chr4:4658190-4658190	4	4658190	4658190	0.00809238	LOC108264397	LOC108264397	+	overlapping	0	4.16667	78.5714	hypo
Chr4:4724632-4724632	4	4724632	4724632	0.0295764	null	null		Not found	0	13.3333	87.5	hypo
Chr4:4725400-4725400	4	4725400	4725400	0.00710207	null	null		Not found	0	100	23.8095	hyper
Chr4:4726825-4726825	4	4726825	4726825	0.0350902	null	null		Not found	0	26.087	100	hypo
Chr4:4755045-4755045	4	4755045	4755045	0.0345287	cd276	cd276	+	overlapping	0	21.4286	100	hypo
Chr4:4773012-4773012	4	4773012	4773012	0.00879901	cd276	cd276	+	overlapping	0	0	91.6667	hypo
Chr4:4779773-4779773	4	4779773	4779773	0.0415935	cd276	cd276	+	overlapping	0	95.2381	38.0952	hyper
Chr4:4783082-4783082	4	4783082	4783082	0.0210094	cd276	cd276	+	overlapping	0	88.4615	27.2727	hyper
Chr4:4803020-4803020	4	4803020	4803020	0.011534	cd276	cd276	+	overlapping	0	6.66667	100	hypo
Chr4:4816823-4816823	4	4816823	4816823	0.039921	cd276	cd276	+	overlapping	0	89.4737	21.4286	hyper
Chr4:4829217-4829217	4	4829217	4829217	0.0187643	cd276	cd276	+	overlapping	0	13.3333	100	hypo
Chr4:4831035-4831035	4	4831035	4831035	0.0332916	cd276	cd276	+	overlapping	0	94.4444	33.3333	hyper
Chr4:4838834-4838834	4	4838834	4838834	0.000184457	cd276	cd276	+	overlapping	0	0	100	hypo
Chr4:4838835-4838835	4	4838835	4838835	0.0101357	cd276	cd276	+	overlapping	0	0	80	hypo
Chr4:4892057-4892057	4	4892057	4892057	0.0331082	null	null		Not found	0	90.4762	25	hyper
Chr4:4895684-4895684	4	4895684	4895684	0.00652876	null	null		Not found	0	90.4762	19.2308	hyper
Chr4:4896070-4896070	4	4896070	4896070	0.0440852	null	null		Not found	0	100	36.3636	hyper
Chr4:4906886-4906886	4	4906886	4906886	0.0479112	null	null		Not found	0	20	90	hypo
Chr4:4916269-4916269	4	4916269	4916269	0.00731073	null	null		Not found	0	5.55556	87.5	hypo
Chr4:4917028-4917028	4	4917028	4917028	0.0323822	null	null		Not found	0	31.5789	100	hypo
Chr4:4936785-4936785	4	4936785	4936785	0.00736651	null	null		Not found	0	5.55556	84.2105	hypo
Chr4:4968580-4968580	4	4968580	4968580	0.0365719	c4h15orf59	c4h15orf59	-	overlapping	0	69.2308	0	hyper
Chr4:4977437-4977437	4	4977437	4977437	0.0277315	c4h15orf59	c4h15orf59	-	overlapping	0	19.2308	76.9231	hypo
Chr4:5060088-5060088	4	5060088	5060088	0.0154808	null	null		Not found	0	25	100	hypo
Chr4:5082129-5082129	4	5082129	5082129	0.0115924	null	null		Not found	0	69.2308	0	hyper
Chr4:5085862-5085862	4	5085862	5085862	0.0154901	null	null		Not found	0	24.1379	82.7586	hypo
Chr4:5108574-5108574	4	5108574	5108574	0.00351014	null	null		Not found	0	15.7895	95.4545	hypo
Chr4:5108575-5108575	4	5108575	5108575	0.0253185	null	null		Not found	0	20	87.5	hypo
Chr4:5191600-5191600	4	5191600	5191600	0.00803595	LOC108264060	LOC108264060	+	overlapping	0	0	69.2308	hypo
Chr4:5195705-5195705	4	5195705	5195705	0.0270586	LOC108264060	LOC108264060	+	overlapping	0	53.5714	0	hyper
Chr4:5195706-5195706	4	5195706	5195706	0.0456708	LOC108264060	LOC108264060	+	overlapping	0	58.3333	0	hyper
Chr4:5204223-5204223	4	5204223	5204223	0.0245039	LOC108264060	LOC108264060	+	overlapping	0	0	62.5	hypo
Chr4:5251510-5251510	4	5251510	5251510	0.0363481	LOC108264656	LOC108264656	-	overlapping	0	17.6471	87.5	hypo
Chr4:5289591-5289591	4	5289591	5289591	0.0311198	LOC108264845	LOC108264845	-	downstream	1542	100	30	hyper
Chr4:5313580-5313580	4	5313580	5313580	0.0153586	null	null		Not found	0	14.2857	94.1176	hypo
Chr4:5335863-5335863	4	5335863	5335863	0.0294838	null	null		Not found	0	16.6667	93.75	hypo
Chr4:5335864-5335864	4	5335864	5335864	0.045104	null	null		Not found	0	25	80	hypo
Chr4:5357009-5357009	4	5357009	5357009	0.0174242	null	null		Not found	0	4.7619	69.5652	hypo
Chr4:5364912-5364912	4	5364912	5364912	0.0440852	null	null		Not found	0	6.45161	55	hypo
Chr4:5384427-5384427	4	5384427	5384427	0.0337759	null	null		Not found	0	22.7273	100	hypo
Chr4:5393177-5393177	4	5393177	5393177	0.00453953	null	null		Not found	0	7.69231	95	hypo
Chr4:5403067-5403067	4	5403067	5403067	0.0142142	null	null		Not found	0	9.52381	90.9091	hypo
Chr4:5496018-5496018	4	5496018	5496018	0.0210094	null	null		Not found	0	77.7778	9.52381	hyper
Chr4:5528785-5528785	4	5528785	5528785	0.00477244	LOC108264041	LOC108264041	+	overlapping	0	78.2609	12.1212	hyper
Chr4:5533052-5533052	4	5533052	5533052	0.0259699	LOC108264041	LOC108264041	+	overlapping	0	75	0	hyper
Chr4:5553096-5553096	4	5553096	5553096	0.0214667	LOC108264041	LOC108264041	+	overlapping	0	85.7143	13.3333	hyper
Chr4:5558658-5558658	4	5558658	5558658	0.0324718	LOC108264041	LOC108264041	+	overlapping	0	17.3913	90.9091	hypo
Chr4:5579660-5579660	4	5579660	5579660	0.0337759	LOC108264041	LOC108264041	+	overlapping	0	66.6667	0	hyper
Chr4:5602377-5602377	4	5602377	5602377	0.0309669	LOC108264041	LOC108264041	+	overlapping	0	72.2222	9.09091	hyper
Chr4:5614186-5614186	4	5614186	5614186	0.0464009	LOC108264041	LOC108264041	+	overlapping	0	75.8621	20	hyper
Chr4:5629430-5629430	4	5629430	5629430	0.0156616	LOC108264041	LOC108264041	+	overlapping	0	100	12.5	hyper
Chr4:5630968-5630968	4	5630968	5630968	0.014529	LOC108264041	LOC108264041	+	overlapping	0	94.1176	20	hyper
Chr4:5636742-5636742	4	5636742	5636742	0.0113494	LOC108264041	LOC108264041	+	overlapping	0	0	66.6667	hypo
Chr4:5636743-5636743	4	5636743	5636743	0.0304937	LOC108264041	LOC108264041	+	overlapping	0	0	40.7407	hypo
Chr4:5655581-5655581	4	5655581	5655581	0.0295764	LOC108264041	LOC108264041	+	overlapping	0	69.5652	5.55556	hyper
Chr4:5659580-5659580	4	5659580	5659580	0.00343421	LOC108264041	LOC108264041	+	overlapping	0	70.3704	0	hyper
Chr4:5670594-5670594	4	5670594	5670594	0.0116593	LOC108264041	LOC108264041	+	overlapping	0	0	76.4706	hypo
Chr4:5718492-5718492	4	5718492	5718492	0.0151333	null	null		Not found	0	82.1429	15.7895	hyper
Chr4:5737565-5737565	4	5737565	5737565	0.0268961	null	null		Not found	0	0	75	hypo
Chr4:5759305-5759305	4	5759305	5759305	0.00618131	LOC108264629	f13g3.3	+	overlapping	0	10	78.9474	hypo
Chr4:5898285-5898285	4	5898285	5898285	0.0405703	LOC108264291	LOC108264291	+	overlapping	0	68.421	5.55556	hyper
Chr4:5924037-5924037	4	5924037	5924037	0.0377279	hnrnpul1	hnrnpul1	-	overlapping	0	30	88	hypo
Chr4:5937781-5937781	4	5937781	5937781	0.0210094	opa3	opa3	-	overlapping	0	16.6667	75	hypo
Chr4:5937794-5937794	4	5937794	5937794	0.0391443	opa3	opa3	-	overlapping	0	25	77.1429	hypo
Chr4:5991114-5991114	4	5991114	5991114	0.00385072	null	null		Not found	0	5	92.8571	hypo
Chr4:6023458-6023458	4	6023458	6023458	0.0281312	tmem91	tmem91	+	overlapping	0	20	100	hypo
Chr4:6142294-6142294	4	6142294	6142294	0.0404732	LOC108263969	LOC108263969	-	overlapping	0	80	5.88235	hyper
Chr4:6143271-6143271	4	6143271	6143271	0.0473794	LOC108263969	LOC108263969	-	overlapping	0	71.4286	13.6364	hyper
Chr4:6165516-6165516	4	6165516	6165516	0.0161123	LOC108263969	LOC108263969	-	overlapping	0	88.8889	15.7895	hyper
Chr4:6240844-6240844	4	6240844	6240844	0.0253185	null	null		Not found	0	36.3636	95.6522	hypo
Chr4:6285281-6285281	4	6285281	6285281	0.0315959	null	null		Not found	0	94.7369	33.3333	hyper
Chr4:6318758-6318758	4	6318758	6318758	0.0281312	null	null		Not found	0	17.8571	78.9474	hypo
Chr4:6318797-6318797	4	6318797	6318797	0.000878393	null	null		Not found	0	0	81.25	hypo
Chr4:6321880-6321880	4	6321880	6321880	0.0367744	null	null		Not found	0	61.9048	0	hyper
Chr4:6325524-6325524	4	6325524	6325524	0.0210094	siae	siae	+	downstream	986	9.52381	77.7778	hypo
Chr4:6415190-6415190	4	6415190	6415190	0.0174212	LOC108264622	LOC108264622	+	upstream	1950	0	73.3333	hypo
Chr4:6435024-6435024	4	6435024	6435024	0.011534	c4h19orf47	c4h19orf47	+	overlapping	0	31.25	100	hypo
Chr4:6435025-6435025	4	6435025	6435025	0.0343281	c4h19orf47	c4h19orf47	+	overlapping	0	10	100	hypo
Chr4:6447394-6447394	4	6447394	6447394	0.0301138	c4h19orf47	c4h19orf47	+	upstream	837	19.0476	84.2105	hypo
Chr4:6469466-6469466	4	6469466	6469466	0.040544	ttc9b	ttc9b	+	overlapping	0	28.5714	100	hypo
Chr4:6473570-6473570	4	6473570	6473570	0.0461871	ttc9b	ttc9b	+	overlapping	0	90	15.7895	hyper
Chr4:6474441-6474441	4	6474441	6474441	0.0313639	ttc9b	ttc9b	+	overlapping	0	88.8889	15.3846	hyper
Chr4:6524566-6524566	4	6524566	6524566	0.0248685	map3k10	map3k10	-	overlapping	0	5	65.5172	hypo
Chr4:6524709-6524709	4	6524709	6524709	0.0390637	map3k10	map3k10	-	overlapping	0	7.14286	61.1111	hypo
Chr4:6552485-6552485	4	6552485	6552485	0.0118736	sipa1l3	sipa1l3	+	overlapping	0	100	12.5	hyper
Chr4:6580516-6580516	4	6580516	6580516	0.012312	sipa1l3	sipa1l3	+	overlapping	0	0	75	hypo
Chr4:6617113-6617113	4	6617113	6617113	0.0492759	sipa1l3	sipa1l3	+	overlapping	0	41.1765	95.6522	hypo
Chr4:6628849-6628849	4	6628849	6628849	0.0493179	sipa1l3	sipa1l3	+	overlapping	0	9.52381	66.6667	hypo
Chr4:6675660-6675660	4	6675660	6675660	0.0176499	tbcb	tbcb	+	overlapping	0	0	66.6667	hypo
Chr4:6677143-6677143	4	6677143	6677143	0.0150123	tbcb	tbcb	+	overlapping	0	0	76.4706	hypo
Chr4:6784779-6784779	4	6784779	6784779	0.0156616	pex16	pex16	-	overlapping	0	14.8148	80	hypo
Chr4:6800141-6800141	4	6800141	6800141	0.040544	null	null		Not found	0	20	92.8571	hypo
Chr4:6800235-6800235	4	6800235	6800235	0.0337759	null	null		Not found	0	80	6.66667	hyper
Chr4:6825496-6825496	4	6825496	6825496	0.0337759	null	null		Not found	0	14.2857	92.3077	hypo
Chr4:6848030-6848030	4	6848030	6848030	0.0239239	LOC108264752	LOC108264752	+	overlapping	0	72.7273	0	hyper
Chr4:6859271-6859271	4	6859271	6859271	0.04516	LOC108264752	LOC108264752	+	overlapping	0	0	53.3333	hypo
Chr4:6867192-6867192	4	6867192	6867192	0.0345579	LOC108264752	LOC108264752	+	overlapping	0	34.4828	94.4444	hypo
Chr4:6869207-6869207	4	6869207	6869207	0.0497901	LOC108264752	LOC108264752	+	overlapping	0	0	61.1111	hypo
Chr4:6870236-6870236	4	6870236	6870236	0.0337108	LOC108264752	LOC108264752	+	overlapping	0	0	53.8462	hypo
Chr4:6946146-6946146	4	6946146	6946146	0.0429937	large2	large2	+	overlapping	0	88.8889	29.6296	hyper
Chr4:6946302-6946302	4	6946302	6946302	0.049612	large2	large2	+	overlapping	0	34.7826	88	hypo
Chr4:6960411-6960411	4	6960411	6960411	0.039958	large2	large2	+	overlapping	0	32	87.5	hypo
Chr4:6967694-6967694	4	6967694	6967694	0.00548907	large2	large2	+	overlapping	0	0	83.3333	hypo
Chr4:6984594-6984594	4	6984594	6984594	0.0307233	null	null		Not found	0	95.4545	39.2857	hyper
Chr4:6988610-6988610	4	6988610	6988610	0.0391151	null	null		Not found	0	44.4444	96.2963	hypo
Chr4:6990667-6990667	4	6990667	6990667	0.00477244	null	null		Not found	0	31.1111	92.3077	hypo
Chr4:6994150-6994150	4	6994150	6994150	0.045104	null	null		Not found	0	47.8261	0	hyper
Chr4:7018631-7018631	4	7018631	7018631	0.0309669	null	null		Not found	0	86.6667	20	hyper
Chr4:7100704-7100704	4	7100704	7100704	0.0253185	null	null		Not found	0	86.3636	25.9259	hyper
Chr4:7102192-7102192	4	7102192	7102192	0.0269374	null	null		Not found	0	64.2857	0	hyper
Chr4:7103687-7103687	4	7103687	7103687	0.00186442	null	null		Not found	0	90.4762	8.33333	hyper
Chr4:7125815-7125815	4	7125815	7125815	0.0429937	null	null		Not found	0	18.1818	100	hypo
Chr4:7139049-7139049	4	7139049	7139049	0.0178524	LOC108264061	LOC108264061	+	overlapping	0	85.1852	22.7273	hyper
Chr4:7142347-7142347	4	7142347	7142347	0.0427072	LOC108264061	LOC108264061	+	overlapping	0	6.66667	73.6842	hypo
Chr4:7186920-7186920	4	7186920	7186920	0.00265045	kifc3	kifc3	+	overlapping	0	60.7143	0	hyper
Chr4:7201452-7201452	4	7201452	7201452	0.0139531	kifc3	kifc3	+	overlapping	0	22.7273	100	hypo
Chr4:7239164-7239164	4	7239164	7239164	0.0440852	LOC108264570	LOC108264570	-	overlapping	0	55.5556	0	hyper
Chr4:7249342-7249342	4	7249342	7249342	0.0420077	LOC108264570	LOC108264570	-	downstream	336	21.0526	87.5	hypo
Chr4:7265453-7265453	4	7265453	7265453	0.0337759	eif3m	eif3m	+	overlapping	0	42.8571	96.1539	hypo
Chr4:7283032-7283032	4	7283032	7283032	0.0266607	prrg4	prrg4	+	overlapping	0	0	63.1579	hypo
Chr4:7286409-7286409	4	7286409	7286409	0.00312756	prrg4	prrg4	+	overlapping	0	0	65.5172	hypo
Chr4:7310424-7310424	4	7310424	7310424	0.0410914	qser1	qser1	+	overlapping	0	100	41.1765	hyper
Chr4:7310425-7310425	4	7310425	7310425	0.00343421	qser1	qser1	+	overlapping	0	95.2381	7.14286	hyper
Chr4:7323412-7323412	4	7323412	7323412	0.0440852	depdc7	depdc7	+	overlapping	0	92.3077	23.8095	hyper
Chr4:7331677-7331677	4	7331677	7331677	0.0415935	depdc7	depdc7	+	overlapping	0	91.6667	17.6471	hyper
Chr4:7331678-7331678	4	7331678	7331678	0.0337759	depdc7	depdc7	+	overlapping	0	92.8571	10	hyper
Chr4:7342902-7342902	4	7342902	7342902	0.020179	depdc7	depdc7	+	overlapping	0	38.7097	92.8571	hypo
Chr4:7355526-7355526	4	7355526	7355526	0.0389838	cstf3	cstf3	-	overlapping	0	83.871	18.1818	hyper
Chr4:7380257-7380257	4	7380257	7380257	0.0323822	rpl35a	rpl35a	+	overlapping	0	94.5946	47.3684	hyper
Chr4:7414090-7414090	4	7414090	7414090	0.0365719	abcc5	abcc5	+	overlapping	0	100	25	hyper
Chr4:7442277-7442277	4	7442277	7442277	0.0337759	dvl3	dvl3	+	overlapping	0	57.1429	0	hyper
Chr4:7448354-7448354	4	7448354	7448354	0.0358365	dvl3	dvl3	+	overlapping	0	0	57.1429	hypo
Chr4:7486829-7486829	4	7486829	7486829	0.00428116	LOC108264350	LOC108264350	+	overlapping	0	8	77.7778	hypo
Chr4:7522668-7522668	4	7522668	7522668	0.0242077	LOC108264351	LOC108264351	+	overlapping	0	80	11.1111	hyper
Chr4:7527318-7527318	4	7527318	7527318	0.0237672	LOC108264062	LOC108264062	+	overlapping	0	62.069	0	hyper
Chr4:7545157-7545157	4	7545157	7545157	0.0497899	LOC108264716	LOC108264716	-	overlapping	0	44.4444	100	hypo
Chr4:7551880-7551880	4	7551880	7551880	0.00462365	mtif2	mtif2	+	upstream	130	0	66.6667	hypo
Chr4:7556622-7556622	4	7556622	7556622	0.0445661	LOC108263892	LOC108263892	-	downstream	499	0	43.75	hypo
Chr4:7556655-7556655	4	7556655	7556655	0.0325398	LOC108263892	LOC108263892	-	downstream	532	7.40741	66.6667	hypo
Chr4:7574118-7574118	4	7574118	7574118	0.00790571	dcun1d5	dcun1d5	+	overlapping	0	0	76.4706	hypo
Chr4:7579281-7579281	4	7579281	7579281	0.0263812	dcun1d5	dcun1d5	+	overlapping	0	93.1034	36.8421	hyper
Chr4:7724634-7724634	4	7724634	7724634	0.0116327	cs012	cs012	+	overlapping	0	88	20	hyper
Chr4:7758270-7758270	4	7758270	7758270	0.00571631	LOC108264626	LOC108264626	+	overlapping	0	22.7273	95.4545	hypo
Chr4:7763728-7763728	4	7763728	7763728	0.0037536	LOC108264626	LOC108264626	+	overlapping	0	93.75	5.55556	hyper
Chr4:7783194-7783194	4	7783194	7783194	0.04516	LOC108264626	LOC108264626	+	overlapping	0	0	72.7273	hypo
Chr4:7830635-7830635	4	7830635	7830635	0.00343421	LOC108264626	LOC108264626	+	overlapping	0	7.14286	100	hypo
Chr4:7835397-7835397	4	7835397	7835397	0.011534	LOC108264626	LOC108264626	+	overlapping	0	28.5714	92.5926	hypo
Chr4:7931018-7931018	4	7931018	7931018	0.0389344	tbxas1	tbxas1	-	overlapping	0	100	45	hyper
Chr4:7943714-7943714	4	7943714	7943714	0.0228735	hipk2	hipk2	+	overlapping	0	87.8788	31.8182	hyper
Chr4:7943715-7943715	4	7943715	7943715	0.0228077	hipk2	hipk2	+	overlapping	0	90	15.3846	hyper
Chr4:7952154-7952154	4	7952154	7952154	0.0493339	hipk2	hipk2	+	overlapping	0	3.44828	46.6667	hypo
Chr4:8075588-8075588	4	8075588	8075588	0.0170924	LOC108264838	LOC108264838	+	overlapping	0	0	72.7273	hypo
Chr4:8148925-8148925	4	8148925	8148925	0.0429937	nup205	nup205	+	overlapping	0	79.3103	23.8095	hyper
Chr4:8170583-8170583	4	8170583	8170583	0.0173381	fgd4	fgd4	-	overlapping	0	30	95.4545	hypo
Chr4:8280760-8280760	4	8280760	8280760	0.00403877	LOC108264853	LOC108264853	+	overlapping	0	0	72.7273	hypo
Chr4:8314923-8314923	4	8314923	8314923	0.0230318	null	null		Not found	0	43.75	96.875	hypo
Chr4:8340250-8340250	4	8340250	8340250	0.047499	null	null		Not found	0	69.2308	16	hyper
Chr4:8341569-8341569	4	8341569	8341569	0.0275857	null	null		Not found	0	78.5714	25.7143	hyper
Chr4:8348088-8348088	4	8348088	8348088	0.00343421	null	null		Not found	0	48.9362	0	hyper
Chr4:8390053-8390053	4	8390053	8390053	0.039921	LOC108264714	LOC108264714	-	overlapping	0	35.2941	95.2381	hypo
Chr4:8400665-8400665	4	8400665	8400665	0.0176876	LOC108264714	LOC108264714	-	overlapping	0	95.8333	36	hyper
Chr4:8444900-8444900	4	8444900	8444900	0.0261684	LOC108264714	LOC108264714	-	overlapping	0	83.3333	17.3913	hyper
Chr4:8478369-8478369	4	8478369	8478369	0.0389024	null	null		Not found	0	100	31.5789	hyper
Chr4:8484555-8484555	4	8484555	8484555	0.0106858	null	null		Not found	0	20	90.9091	hypo
Chr4:8509253-8509253	4	8509253	8509253	0.0262418	null	null		Not found	0	55	0	hyper
Chr4:8527729-8527729	4	8527729	8527729	0.0295764	LOC108264795	LOC108264795	-	upstream	834	76.1905	13.6364	hyper
Chr4:8531494-8531494	4	8531494	8531494	0.0429937	LOC108264795	LOC108264795	-	overlapping	0	29.6296	79.4118	hypo
Chr4:8542201-8542201	4	8542201	8542201	0.00010255	LOC108264793	LOC108264793	+	overlapping	0	96.7742	18.75	hyper
Chr4:8542202-8542202	4	8542202	8542202	0.0319327	LOC108264793	LOC108264793	+	overlapping	0	88	25	hyper
Chr4:8547682-8547682	4	8547682	8547682	0.0389771	LOC108264793	LOC108264793	+	overlapping	0	93.3333	23.5294	hyper
Chr4:8561330-8561330	4	8561330	8561330	0.00836772	LOC108264794	LOC108264794	-	overlapping	0	26.087	92.3077	hypo
Chr4:8585542-8585542	4	8585542	8585542	0.0377279	null	null		Not found	0	88	30	hyper
Chr4:8619237-8619237	4	8619237	8619237	0.0160403	null	null		Not found	0	0	78.5714	hypo
Chr4:8644619-8644619	4	8644619	8644619	0.04516	LOC108264535	LOC108264535	+	overlapping	0	94.7369	36.3636	hyper
Chr4:8644852-8644852	4	8644852	8644852	0.0141814	LOC108264535	LOC108264535	+	overlapping	0	0	51.6129	hypo
Chr4:8650622-8650622	4	8650622	8650622	0.0427053	LOC108264535	LOC108264535	+	overlapping	0	0	45.8333	hypo
Chr4:8747200-8747200	4	8747200	8747200	0.0494722	LOC108264535	LOC108264535	+	overlapping	0	50	0	hyper
Chr4:8828928-8828928	4	8828928	8828928	0.0391443	LOC108264535	LOC108264535	+	overlapping	0	28.5714	93.75	hypo
Chr4:8879388-8879388	4	8879388	8879388	0.040544	LOC108264267	LOC108264267	-	overlapping	0	77.2727	12.5	hyper
Chr4:8890617-8890617	4	8890617	8890617	0.024955	LOC108264267	LOC108264267	-	overlapping	0	95.4545	36	hyper
Chr4:8893814-8893814	4	8893814	8893814	0.0295764	LOC108264267	LOC108264267	-	overlapping	0	32	88.4615	hypo
Chr4:8911967-8911967	4	8911967	8911967	0.0150123	LOC108264267	LOC108264267	-	overlapping	0	0	76.4706	hypo
Chr4:8970699-8970699	4	8970699	8970699	0.0337759	LOC108264267	LOC108264267	-	overlapping	0	56.6667	0	hyper
Chr4:8987006-8987006	4	8987006	8987006	0.0261684	LOC108264267	LOC108264267	-	overlapping	0	96.1539	41.6667	hyper
Chr4:9006005-9006005	4	9006005	9006005	0.0425664	utp4	utp4	+	overlapping	0	100	30.7692	hyper
Chr4:9013413-9013413	4	9013413	9013413	0.0480873	wfdc1	wfdc1	-	upstream	185	34.4828	93.75	hypo
Chr4:9046993-9046993	4	9046993	9046993	0.0210094	LOC108264063	LOC108264063	-	overlapping	0	41.1765	100	hypo
Chr4:9172099-9172099	4	9172099	9172099	0.024955	pqlc1	pqlc1	-	overlapping	0	93.75	23.8095	hyper
Chr4:9188477-9188477	4	9188477	9188477	0.0136822	pqlc1	pqlc1	-	overlapping	0	56.25	0	hyper
Chr4:9191973-9191973	4	9191973	9191973	0.00191765	pqlc1	pqlc1	-	overlapping	0	94.5946	33.3333	hyper
Chr4:9205830-9205830	4	9205830	9205830	0.0479496	LOC108264272	LOC108264272	-	overlapping	0	6.25	73.3333	hypo
Chr4:9254398-9254398	4	9254398	9254398	0.00404058	LOC108264272	LOC108264272	-	overlapping	0	0	80.9524	hypo
Chr4:9255645-9255645	4	9255645	9255645	0.00958726	LOC108264272	LOC108264272	-	overlapping	0	0	72.2222	hypo
Chr4:9259877-9259877	4	9259877	9259877	0.012312	mlycd	mlycd	+	overlapping	0	100	15.7895	hyper
Chr4:9265413-9265413	4	9265413	9265413	0.0295764	mlycd	mlycd	+	overlapping	0	35.4839	91.3043	hypo
Chr4:9274930-9274930	4	9274930	9274930	0.00697885	mlycd	mlycd	+	overlapping	0	86.9565	11.1111	hyper
Chr4:9276846-9276846	4	9276846	9276846	0.0106858	mlycd	mlycd	+	overlapping	0	93.3333	7.14286	hyper
Chr4:9307800-9307800	4	9307800	9307800	0.014529	null	null		Not found	0	80	5.88235	hyper
Chr4:9342771-9342771	4	9342771	9342771	0.049129	cdh13	cdh13	-	overlapping	0	19.0476	77.2727	hypo
Chr4:9379468-9379468	4	9379468	9379468	0.0494722	cdh13	cdh13	-	overlapping	0	7.69231	83.3333	hypo
Chr4:9381859-9381859	4	9381859	9381859	0.0228735	cdh13	cdh13	-	overlapping	0	0	64	hypo
Chr4:9394653-9394653	4	9394653	9394653	0.0365719	cdh13	cdh13	-	overlapping	0	0	75	hypo
Chr4:9400057-9400057	4	9400057	9400057	0.00847032	cdh13	cdh13	-	overlapping	0	0	70.5882	hypo
Chr4:9404007-9404007	4	9404007	9404007	0.0248948	cdh13	cdh13	-	overlapping	0	3.22581	50	hypo
Chr4:9415493-9415493	4	9415493	9415493	0.0352061	cdh13	cdh13	-	overlapping	0	0	47.6191	hypo
Chr4:9481478-9481478	4	9481478	9481478	0.00697885	cdh13	cdh13	-	overlapping	0	0	83.3333	hypo
Chr4:9526798-9526798	4	9526798	9526798	0.0474504	cdh13	cdh13	-	overlapping	0	79.3103	26.087	hyper
Chr4:9527275-9527275	4	9527275	9527275	0.025178	cdh13	cdh13	-	overlapping	0	70.5882	8	hyper
Chr4:9551196-9551196	4	9551196	9551196	0.0352061	cdh13	cdh13	-	overlapping	0	81.25	0	hyper
Chr4:9551661-9551661	4	9551661	9551661	0.0241021	cdh13	cdh13	-	overlapping	0	100	16.6667	hyper
Chr4:9557935-9557935	4	9557935	9557935	0.00586708	cdh13	cdh13	-	overlapping	0	94.1176	14.2857	hyper
Chr4:9557936-9557936	4	9557936	9557936	0.0235802	cdh13	cdh13	-	overlapping	0	88.2353	8.33333	hyper
Chr4:9601972-9601972	4	9601972	9601972	0.0188363	cdh13	cdh13	-	overlapping	0	80.6452	16.6667	hyper
Chr4:9717543-9717543	4	9717543	9717543	0.024955	cdh13	cdh13	-	overlapping	0	5.88235	75	hypo
Chr4:9718769-9718769	4	9718769	9718769	0.0268961	cdh13	cdh13	-	overlapping	0	85.7143	14.2857	hyper
Chr4:9718770-9718770	4	9718770	9718770	0.0283629	cdh13	cdh13	-	overlapping	0	76	20	hyper
Chr4:9721397-9721397	4	9721397	9721397	0.0174242	cdh13	cdh13	-	overlapping	0	83.3333	12.5	hyper
Chr4:9779755-9779755	4	9779755	9779755	0.0402388	null	null		Not found	0	30.7692	92	hypo
Chr4:9794477-9794477	4	9794477	9794477	0.0485638	null	null		Not found	0	44.8276	92.5926	hypo
Chr4:9800698-9800698	4	9800698	9800698	0.0464009	null	null		Not found	0	0	57.8947	hypo
Chr4:9905068-9905068	4	9905068	9905068	0.049837	uri1	uri1	+	upstream	1364	0	70.5882	hypo
Chr4:9919950-9919950	4	9919950	9919950	0.00836772	null	null		Not found	0	33.3333	95.8333	hypo
Chr4:9951571-9951571	4	9951571	9951571	0.0210094	LOC108264558	LOC108264558	-	overlapping	0	30.4348	95	hypo
Chr4:9981300-9981300	4	9981300	9981300	0.0362534	LOC108264558	LOC108264558	-	downstream	1401	0	58.8235	hypo
Chr4:9982410-9982410	4	9982410	9982410	0.0294614	null	null		Not found	0	0	82.3529	hypo
Chr4:9982606-9982606	4	9982606	9982606	0.0312216	null	null		Not found	0	0	57.1429	hypo
Chr4:9990643-9990643	4	9990643	9990643	0.0479112	LOC108264559	LOC108264559	-	overlapping	0	0	64.2857	hypo
Chr4:10089964-10089964	4	10089964	10089964	0.0466139	btbd11	btbd11	-	overlapping	0	94.4444	31.25	hyper
Chr4:10089965-10089965	4	10089965	10089965	0.0312001	btbd11	btbd11	-	overlapping	0	94.1176	18.1818	hyper
Chr4:10140431-10140431	4	10140431	10140431	0.0266607	cry1	cry1	+	overlapping	0	92	31.5789	hyper
Chr4:10191488-10191488	4	10191488	10191488	0.0390637	LOC108264662	LOC108264662	+	overlapping	0	90	35.1351	hyper
Chr4:10257322-10257322	4	10257322	10257322	0.0415048	polr3b	polr3b	-	overlapping	0	30.7692	84.6154	hypo
Chr4:10358871-10358871	4	10358871	10358871	0.00477244	arntl2	arntl2	-	overlapping	0	17.3913	100	hypo
Chr4:10416615-10416615	4	10416615	10416615	0.0440852	LOC108263942	LOC108263942	+	overlapping	0	19.0476	82.3529	hypo
Chr4:10417566-10417566	4	10417566	10417566	0.011534	LOC108263942	LOC108263942	+	overlapping	0	36.3636	90.9091	hypo
Chr4:10418666-10418666	4	10418666	10418666	0.0250557	LOC108263942	LOC108263942	+	upstream	1068	95	20	hyper
Chr4:10472264-10472264	4	10472264	10472264	0.0206757	nudt4	nudt4	+	overlapping	0	25	94.4444	hypo
Chr4:10505751-10505751	4	10505751	10505751	0.024433	eea1	eea1	+	overlapping	0	33.3333	92.3077	hypo
Chr4:10507406-10507406	4	10507406	10507406	0.0479496	eea1	eea1	+	overlapping	0	6.25	73.3333	hypo
Chr4:10528865-10528865	4	10528865	10528865	0.0390637	plekhg7	plekhg7	-	overlapping	0	48.2759	0	hyper
Chr4:10562884-10562884	4	10562884	10562884	0.0402388	itpr2	itpr2	+	overlapping	0	0	61.5385	hypo
Chr4:10562885-10562885	4	10562885	10562885	0.0429937	itpr2	itpr2	+	overlapping	0	0	75	hypo
Chr4:10563077-10563077	4	10563077	10563077	0.0253185	itpr2	itpr2	+	overlapping	0	0	60	hypo
Chr4:10569261-10569261	4	10569261	10569261	0.0337759	itpr2	itpr2	+	overlapping	0	40	100	hypo
Chr4:10621548-10621548	4	10621548	10621548	0.0157428	itpr2	itpr2	+	overlapping	0	88.8889	20	hyper
Chr4:10621549-10621549	4	10621549	10621549	0.0281312	itpr2	itpr2	+	overlapping	0	88	21.4286	hyper
Chr4:10678284-10678284	4	10678284	10678284	0.00873686	slc6a15	slc6a15	-	overlapping	0	0	75	hypo
Chr4:10678991-10678991	4	10678991	10678991	0.0398502	slc6a15	slc6a15	-	overlapping	0	10.5263	70.8333	hypo
Chr4:10679166-10679166	4	10679166	10679166	0.00403877	slc6a15	slc6a15	-	overlapping	0	0	72.2222	hypo
Chr4:10694769-10694769	4	10694769	10694769	0.0257283	slc6a15	slc6a15	-	overlapping	0	10.5263	75	hypo
Chr4:10755045-10755045	4	10755045	10755045	0.0319327	lrriq1	lrriq1	+	upstream	1482	88	25	hyper
Chr4:10796641-10796641	4	10796641	10796641	0.0192726	null	null		Not found	0	88	22.2222	hyper
Chr4:11307971-11307971	4	11307971	11307971	0.025547	null	null		Not found	0	89.4737	18.75	hyper
Chr4:11336017-11336017	4	11336017	11336017	0.000755008	null	null		Not found	0	100	14.2857	hyper
Chr4:11338641-11338641	4	11338641	11338641	0.00701364	null	null		Not found	0	0	62.5	hypo
Chr4:11338761-11338761	4	11338761	11338761	0.049129	null	null		Not found	0	7.69231	62.5	hypo
Chr4:11412406-11412406	4	11412406	11412406	0.0349237	tango6	tango6	+	downstream	217	0	65	hypo
Chr4:11412421-11412421	4	11412421	11412421	0.0483941	tango6	tango6	+	downstream	202	0	63.1579	hypo
Chr4:11461700-11461700	4	11461700	11461700	0.00576964	chtf8	chtf8	-	overlapping	0	0	66.6667	hypo
Chr4:11493434-11493434	4	11493434	11493434	0.0309534	LOC108263940	LOC108263940	-	overlapping	0	10	76.4706	hypo
Chr4:11511170-11511170	4	11511170	11511170	0.00748567	null	null		Not found	0	5.26316	86.6667	hypo
Chr4:11511171-11511171	4	11511171	11511171	0.0359148	null	null		Not found	0	0	57.1429	hypo
Chr4:11559377-11559377	4	11559377	11559377	0.0129105	zfpm1	zfpm1	-	overlapping	0	100	16.6667	hyper
Chr4:11588497-11588497	4	11588497	11588497	0.0482072	zfpm1	zfpm1	-	overlapping	0	100	45.4545	hyper
Chr4:11588518-11588518	4	11588518	11588518	0.0440384	zfpm1	zfpm1	-	overlapping	0	94.4444	34.7826	hyper
Chr4:11614630-11614630	4	11614630	11614630	0.0494722	kiaa0513	kiaa0513	+	overlapping	0	70.8333	14.2857	hyper
Chr4:11659982-11659982	4	11659982	11659982	0.0494722	c4h16orf70	c4h16orf70	+	overlapping	0	100	21.4286	hyper
Chr4:11674992-11674992	4	11674992	11674992	0.0490621	bbs2	bbs2	-	overlapping	0	88.4615	31.25	hyper
Chr4:11724539-11724539	4	11724539	11724539	0.0392905	slc12a3	slc12a3	+	overlapping	0	0	55.5556	hypo
Chr4:11756397-11756397	4	11756397	11756397	0.0337759	nlrc5	nlrc5	+	overlapping	0	96.5517	48	hyper
Chr4:11762556-11762556	4	11762556	11762556	0.039921	nlrc5	nlrc5	+	overlapping	0	5.55556	75	hypo
Chr4:11763037-11763037	4	11763037	11763037	0.0372108	nlrc5	nlrc5	+	overlapping	0	8.69565	66.6667	hypo
Chr4:11763069-11763069	4	11763069	11763069	0.012312	nlrc5	nlrc5	+	overlapping	0	0	61.9048	hypo
Chr4:11763119-11763119	4	11763119	11763119	0.00477244	nlrc5	nlrc5	+	overlapping	0	3.125	64	hypo
Chr4:11770077-11770077	4	11770077	11770077	0.0178547	nlrc5	nlrc5	+	overlapping	0	89.1892	37.037	hyper
Chr4:11821567-11821567	4	11821567	11821567	0.0323822	cpne2	cpne2	+	overlapping	0	17.8571	84.6154	hypo
Chr4:11838265-11838265	4	11838265	11838265	0.00403877	fam192a	fam192a	-	overlapping	0	100	0	hyper
Chr4:11844653-11844653	4	11844653	11844653	0.0188363	fam192a	fam192a	-	overlapping	0	0	69.2308	hypo
Chr4:11850673-11850673	4	11850673	11850673	0.0365719	null	null		Not found	0	81.25	11.7647	hyper
Chr4:11882378-11882378	4	11882378	11882378	0.0480873	LOC108264382	LOC108264382	-	upstream	1107	33.3333	86.9565	hypo
Chr4:11922574-11922574	4	11922574	11922574	0.0165182	LOC108264382	LOC108264382	-	overlapping	0	33.3333	95.4545	hypo
Chr4:11996861-11996861	4	11996861	11996861	0.0474227	znf423	znf423	-	overlapping	0	0	52.6316	hypo
Chr4:11996862-11996862	4	11996862	11996862	0.0246298	znf423	znf423	-	overlapping	0	0	57.1429	hypo
Chr4:12123574-12123574	4	12123574	12123574	0.00343421	null	null		Not found	0	92.3077	20	hyper
Chr4:12132256-12132256	4	12132256	12132256	0.0170924	null	null		Not found	0	17.6471	90	hypo
Chr4:12136317-12136317	4	12136317	12136317	0.0106858	null	null		Not found	0	66.6667	0	hyper
Chr4:12155057-12155057	4	12155057	12155057	0.0363481	null	null		Not found	0	0	64.2857	hypo
Chr4:12240712-12240712	4	12240712	12240712	0.0187643	null	null		Not found	0	100	13.3333	hyper
Chr4:12296184-12296184	4	12296184	12296184	0.0316784	null	null		Not found	0	0	51.7241	hypo
Chr4:12323464-12323464	4	12323464	12323464	0.0352061	n4bp1	n4bp1	+	upstream	1618	85.7143	23.8095	hyper
Chr4:12324311-12324311	4	12324311	12324311	0.00710207	null	null		Not found	0	94.1176	33.3333	hyper
Chr4:12340008-12340008	4	12340008	12340008	0.034849	siah1	siah1	+	overlapping	0	93.1034	37.5	hyper
Chr4:12370547-12370547	4	12370547	12370547	0.0345579	lonp2	lonp2	-	overlapping	0	73.6842	10	hyper
Chr4:12458949-12458949	4	12458949	12458949	0.0182856	st3gal2	st3gal2	+	overlapping	0	4.7619	68	hypo
Chr4:12461913-12461913	4	12461913	12461913	0.0389024	st3gal2	st3gal2	+	overlapping	0	90	25	hyper
Chr4:12466012-12466012	4	12466012	12466012	0.0307965	st3gal2	st3gal2	+	overlapping	0	90.9091	32	hyper
Chr4:12595638-12595638	4	12595638	12595638	0.0261684	null	null		Not found	0	20	100	hypo
Chr4:12624597-12624597	4	12624597	12624597	0.0337759	vwa9	vwa9	-	overlapping	0	100	27.2727	hyper
Chr4:12624598-12624598	4	12624598	12624598	0.0429937	vwa9	vwa9	-	overlapping	0	93.75	27.7778	hyper
Chr4:12630096-12630096	4	12630096	12630096	0.0497847	slc24a1	slc24a1	+	overlapping	0	0	50	hypo
Chr4:12651197-12651197	4	12651197	12651197	0.0458754	slc24a1	slc24a1	+	overlapping	0	0	52.381	hypo
Chr4:12794266-12794266	4	12794266	12794266	0.0490728	megf11	megf11	-	overlapping	0	30.4348	82.7586	hypo
Chr4:12894906-12894906	4	12894906	12894906	0.0435772	null	null		Not found	0	26.3158	86.3636	hypo
Chr4:12954353-12954353	4	12954353	12954353	0.0494722	smad6	smad6	+	overlapping	0	18.1818	88.8889	hypo
Chr4:12998137-12998137	4	12998137	12998137	0.0174242	null	null		Not found	0	85.7143	10	hyper
Chr4:13063008-13063008	4	13063008	13063008	0.011247	iqch	iqch	+	overlapping	0	16	88.2353	hypo
Chr4:13087630-13087630	4	13087630	13087630	0.027632	null	null		Not found	0	92.3077	13.3333	hyper
Chr4:13120836-13120836	4	13120836	13120836	0.0389024	null	null		Not found	0	58.0645	0	hyper
Chr4:13146129-13146129	4	13146129	13146129	0.049129	LOC108264782	LOC108264782	+	overlapping	0	30	100	hypo
Chr4:13162422-13162422	4	13162422	13162422	0.0129023	LOC108264782	LOC108264782	+	overlapping	0	0	70	hypo
Chr4:13162508-13162508	4	13162508	13162508	0.00428116	LOC108264782	LOC108264782	+	overlapping	0	0	67.8571	hypo
Chr4:13162646-13162646	4	13162646	13162646	0.0362534	LOC108264782	LOC108264782	+	overlapping	0	0	63.6364	hypo
Chr4:13193228-13193228	4	13193228	13193228	0.0144028	morf4l1	morf4l1	+	overlapping	0	100	27.7778	hyper
Chr4:13205009-13205009	4	13205009	13205009	0.0166356	LOC108264780	LOC108264780	+	overlapping	0	88.4615	22.2222	hyper
Chr4:13251525-13251525	4	13251525	13251525	0.0368816	null	null		Not found	0	87.8788	35	hyper
Chr4:13274507-13274507	4	13274507	13274507	0.0294838	null	null		Not found	0	16.6667	93.75	hypo
Chr4:13320726-13320726	4	13320726	13320726	0.0230318	null	null		Not found	0	0	55.5556	hypo
Chr4:13330068-13330068	4	13330068	13330068	0.00191765	null	null		Not found	0	0	81.8182	hypo
Chr4:13377836-13377836	4	13377836	13377836	0.0384199	null	null		Not found	0	94.4444	29.4118	hyper
Chr4:13379373-13379373	4	13379373	13379373	0.0228735	null	null		Not found	0	0	90.9091	hypo
Chr4:13379894-13379894	4	13379894	13379894	0.00958726	null	null		Not found	0	0	82.3529	hypo
Chr4:13392604-13392604	4	13392604	13392604	0.0389344	kif23	kif23	-	overlapping	0	45	100	hypo
Chr4:13422326-13422326	4	13422326	13422326	0.0143664	LOC108263978	LOC108263978	-	overlapping	0	84	18.1818	hyper
Chr4:13429661-13429661	4	13429661	13429661	0.0154022	kbtbd4	kbtbd4	+	overlapping	0	85.7143	0	hyper
Chr4:13439349-13439349	4	13439349	13439349	0.00958726	rapsn	rapsn	+	overlapping	0	0	53.125	hypo
Chr4:13463327-13463327	4	13463327	13463327	0.0201529	agk	agk	+	overlapping	0	18.1818	88.2353	hypo
Chr4:13474640-13474640	4	13474640	13474640	0.0302423	agk	agk	+	upstream	147	0	54.5455	hypo
Chr4:13488534-13488534	4	13488534	13488534	0.00477244	kiaa1147	kiaa1147	-	downstream	393	95.6522	25.9259	hyper
Chr4:13488589-13488589	4	13488589	13488589	0.0494722	kiaa1147	kiaa1147	-	downstream	448	92.5926	44.4444	hyper
Chr4:13488598-13488598	4	13488598	13488598	0.00712474	kiaa1147	kiaa1147	-	downstream	457	96	30.7692	hyper
Chr4:13488609-13488609	4	13488609	13488609	0.00428116	kiaa1147	kiaa1147	-	downstream	468	91.6667	20	hyper
Chr4:13488614-13488614	4	13488614	13488614	0.0064593	kiaa1147	kiaa1147	-	downstream	473	90.9091	20	hyper
Chr4:13488683-13488683	4	13488683	13488683	0.00271683	kiaa1147	kiaa1147	-	downstream	542	86.9565	8.69565	hyper
Chr4:13488684-13488684	4	13488684	13488684	0.00186442	kiaa1147	kiaa1147	-	downstream	543	96.7742	26.9231	hyper
Chr4:13547963-13547963	4	13547963	13547963	0.0389771	asz1	asz1	-	upstream	1809	88.2353	27.5862	hyper
Chr4:13575410-13575410	4	13575410	13575410	0.0107167	asz1	asz1	-	downstream	647	68.1818	4	hyper
Chr4:13623150-13623150	4	13623150	13623150	0.00508324	cttnbp2	cttnbp2	-	overlapping	0	34.6154	100	hypo
Chr4:13668350-13668350	4	13668350	13668350	0.0480873	synm	synm	-	overlapping	0	10	91.6667	hypo
Chr4:13814471-13814471	4	13814471	13814471	0.0296312	igf1r	igf1r	-	overlapping	0	5.26316	73.3333	hypo
Chr4:14032924-14032924	4	14032924	14032924	0.0174212	LOC108263952	LOC108263952	-	downstream	166	95	21.4286	hyper
Chr4:14032925-14032925	4	14032925	14032925	0.0312564	LOC108263952	LOC108263952	-	downstream	167	100	31.25	hyper
Chr4:14033368-14033368	4	14033368	14033368	0.0101357	LOC108263952	LOC108263952	-	downstream	610	100	20	hyper
Chr4:14033802-14033802	4	14033802	14033802	0.00343421	LOC108263952	LOC108263952	-	downstream	1044	92	11.7647	hyper
Chr4:14035689-14035689	4	14035689	14035689	0.0490621	null	null		Not found	0	25	86.3636	hypo
Chr4:14042396-14042396	4	14042396	14042396	0.0461439	LOC108264066	gtf2ird2b	+	overlapping	0	85.7143	27.2727	hyper
Chr4:14090096-14090096	4	14090096	14090096	0.0462435	null	null		Not found	0	93.3333	28.5714	hyper
Chr4:14115467-14115467	4	14115467	14115467	0.0222464	null	null		Not found	0	100	42.3077	hyper
Chr4:14140059-14140059	4	14140059	14140059	0.0461871	LOC108264200	LOC108264200	+	downstream	1271	85.7143	35	hyper
Chr4:14200678-14200678	4	14200678	14200678	0.00571631	st14	st14	+	overlapping	0	100	36.3636	hyper
Chr4:14223458-14223458	4	14223458	14223458	0.0319327	st14	st14	+	overlapping	0	90.9091	23.0769	hyper
Chr4:14253380-14253380	4	14253380	14253380	0.022305	null	null		Not found	0	93.3333	9.09091	hyper
Chr4:14257353-14257353	4	14257353	14257353	0.0176499	null	null		Not found	0	89.4737	23.0769	hyper
Chr4:14304070-14304070	4	14304070	14304070	0.00489851	aplp2	aplp2	+	overlapping	0	100	45.1613	hyper
Chr4:14305576-14305576	4	14305576	14305576	0.0427053	aplp2	aplp2	+	overlapping	0	100	29.4118	hyper
Chr4:14314637-14314637	4	14314637	14314637	0.0157189	aplp2	aplp2	+	overlapping	0	95.4545	32	hyper
Chr4:14328998-14328998	4	14328998	14328998	0.00673116	aplp2	aplp2	+	overlapping	0	95.6522	28.5714	hyper
Chr4:14329607-14329607	4	14329607	14329607	0.0178524	aplp2	aplp2	+	overlapping	0	100	41.1765	hyper
Chr4:14358131-14358131	4	14358131	14358131	0.0384199	aplp2	aplp2	+	overlapping	0	92.3077	35.2941	hyper
Chr4:14375609-14375609	4	14375609	14375609	0.024955	aplp2	aplp2	+	upstream	728	100	27.7778	hyper
Chr4:14415040-14415040	4	14415040	14415040	0.0419375	LOC108264443	LOC108264443	-	overlapping	0	91.6667	37.5	hyper
Chr4:14428116-14428116	4	14428116	14428116	0.0390637	prdm10	prdm10	-	overlapping	0	93.5484	46.1538	hyper
Chr4:14448503-14448503	4	14448503	14448503	0.0270586	prdm10	prdm10	-	overlapping	0	94.4444	50	hyper
Chr4:14480806-14480806	4	14480806	14480806	0.0462786	prdm10	prdm10	-	overlapping	0	100	40	hyper
Chr4:14484223-14484223	4	14484223	14484223	0.0345287	prdm10	prdm10	-	overlapping	0	100	20	hyper
Chr4:14492871-14492871	4	14492871	14492871	0.0494358	prdm10	prdm10	-	downstream	200	95.8333	45.8333	hyper
Chr4:14629596-14629596	4	14629596	14629596	0.049129	LOC108264221	LOC108264221	-	overlapping	0	93.75	31.8182	hyper
Chr4:14728682-14728682	4	14728682	14728682	0.00855927	null	null		Not found	0	94.7369	21.7391	hyper
Chr4:14731014-14731014	4	14731014	14731014	0.00618131	null	null		Not found	0	100	14.2857	hyper
Chr4:14815898-14815898	4	14815898	14815898	0.0479112	null	null		Not found	0	94.7369	30.7692	hyper
Chr4:14817224-14817224	4	14817224	14817224	0.0419375	null	null		Not found	0	95	30.7692	hyper
Chr4:14884807-14884807	4	14884807	14884807	0.0323822	null	null		Not found	0	93.75	23.5294	hyper
Chr4:14960460-14960460	4	14960460	14960460	0.0493179	null	null		Not found	0	100	30.7692	hyper
Chr4:14975705-14975705	4	14975705	14975705	0.0389024	null	null		Not found	0	85	18.75	hyper
Chr4:14975747-14975747	4	14975747	14975747	0.0160403	null	null		Not found	0	81.8182	11.1111	hyper
Chr4:14975779-14975779	4	14975779	14975779	0.0232771	null	null		Not found	0	76.1905	10	hyper
Chr4:15033560-15033560	4	15033560	15033560	0.0490621	null	null		Not found	0	80	17.3913	hyper
Chr4:15052811-15052811	4	15052811	15052811	0.0270586	null	null		Not found	0	91.6667	20	hyper
Chr4:15066059-15066059	4	15066059	15066059	0.0473794	null	null		Not found	0	95	38.0952	hyper
Chr4:15070642-15070642	4	15070642	15070642	0.0494722	null	null		Not found	0	88.8889	18.1818	hyper
Chr4:15104294-15104294	4	15104294	15104294	0.0473794	lmo2	lmo2	+	overlapping	0	86.3636	28.5714	hyper
Chr4:15108659-15108659	4	15108659	15108659	0.0390637	null	null		Not found	0	76.3158	25	hyper
Chr4:15120847-15120847	4	15120847	15120847	0.0410914	LOC108264720	LOC108264720	+	upstream	1474	91.6667	36.3636	hyper
Chr4:15133360-15133360	4	15133360	15133360	0.0437026	null	null		Not found	0	88	29.4118	hyper
Chr4:15140578-15140578	4	15140578	15140578	0.0115731	LOC108264373	LOC108264373	-	overlapping	0	92.3077	29.1667	hyper
Chr4:15206510-15206510	4	15206510	15206510	0.0332916	LOC108264617	napa	+	overlapping	0	94.7369	34.6154	hyper
Chr4:15217326-15217326	4	15217326	15217326	0.0402388	LOC108264617	napa	+	overlapping	0	95	37.5	hyper
Chr4:15263509-15263509	4	15263509	15263509	0.0157674	null	null		Not found	0	100	42.1053	hyper
Chr4:15266227-15266227	4	15266227	15266227	0.0346595	null	null		Not found	0	92.5926	39.1304	hyper
Chr4:15315663-15315663	4	15315663	15315663	0.040544	null	null		Not found	0	100	33.3333	hyper
Chr4:15322018-15322018	4	15322018	15322018	0.0188522	null	null		Not found	0	72.4138	5.88235	hyper
Chr4:15353000-15353000	4	15353000	15353000	0.0474478	null	null		Not found	0	90.4762	25	hyper
Chr4:15354074-15354074	4	15354074	15354074	0.0390637	null	null		Not found	0	100	33.3333	hyper
Chr4:15385138-15385138	4	15385138	15385138	0.0312735	null	null		Not found	0	91.6667	25	hyper
Chr4:15386765-15386765	4	15386765	15386765	0.0392905	null	null		Not found	0	36.3636	95	hypo
Chr4:15391177-15391177	4	15391177	15391177	0.0133144	LOC108264211	polr2a	-	upstream	1108	95.6522	23.0769	hyper
Chr4:15416345-15416345	4	15416345	15416345	0.039921	null	null		Not found	0	88	31.8182	hyper
Chr4:15426205-15426205	4	15426205	15426205	0.0443059	null	null		Not found	0	89.4737	25	hyper
Chr4:15439971-15439971	4	15439971	15439971	0.0283291	LOC108264255	LOC108264255	-	upstream	1395	94.7369	30	hyper
Chr4:15442346-15442346	4	15442346	15442346	0.0494722	LOC108264255	LOC108264255	-	overlapping	0	83.3333	15	hyper
Chr4:15444274-15444274	4	15444274	15444274	0.045104	LOC108264255	LOC108264255	-	overlapping	0	90	30	hyper
Chr4:15444687-15444687	4	15444687	15444687	0.0294614	LOC108264255	LOC108264255	-	overlapping	0	87.0968	31.8182	hyper
Chr4:15445177-15445177	4	15445177	15445177	0.0319327	LOC108264255	LOC108264255	-	overlapping	0	93.3333	22.2222	hyper
Chr4:15445178-15445178	4	15445178	15445178	0.0160403	LOC108264255	LOC108264255	-	overlapping	0	100	42.8571	hyper
Chr4:15455485-15455485	4	15455485	15455485	0.0427072	null	null		Not found	0	93.3333	26.3158	hyper
Chr4:15501626-15501626	4	15501626	15501626	0.0311198	idh2	idh2	-	overlapping	0	89.2857	31.5789	hyper
Chr4:15504369-15504369	4	15504369	15504369	0.0294614	idh2	idh2	-	overlapping	0	100	36.3636	hyper
Chr4:15509919-15509919	4	15509919	15509919	0.0261684	idh2	idh2	-	overlapping	0	95.8333	35.2941	hyper
Chr4:15517362-15517362	4	15517362	15517362	0.024955	idh2	idh2	-	overlapping	0	100	38.8889	hyper
Chr4:15517363-15517363	4	15517363	15517363	0.0204064	idh2	idh2	-	overlapping	0	94.1176	23.8095	hyper
Chr4:15521270-15521270	4	15521270	15521270	0.00548907	idh2	idh2	-	overlapping	0	100	22.7273	hyper
Chr4:15563851-15563851	4	15563851	15563851	0.0261684	LOC108264068	araf	+	overlapping	0	100	50	hyper
Chr4:15576037-15576037	4	15576037	15576037	0.0287766	null	null		Not found	0	100	38.8889	hyper
Chr4:15582108-15582108	4	15582108	15582108	0.0342424	null	null		Not found	0	77.7778	27.5862	hyper
Chr4:15596820-15596820	4	15596820	15596820	0.0445661	null	null		Not found	0	100	56.25	hyper
Chr4:15636475-15636475	4	15636475	15636475	0.0481461	rasgrf1	rasgrf1	+	overlapping	0	90.4762	37.5	hyper
Chr4:15665757-15665757	4	15665757	15665757	0.0372108	rasgrf1	rasgrf1	+	overlapping	0	93.3333	43.4783	hyper
Chr4:15678402-15678402	4	15678402	15678402	0.0453799	rasgrf1	rasgrf1	+	overlapping	0	95	35.2941	hyper
Chr4:15750294-15750294	4	15750294	15750294	0.0243076	rasgrf1	rasgrf1	+	overlapping	0	78.9474	30.7692	hyper
Chr4:15797697-15797697	4	15797697	15797697	0.0462786	rasgrf1	rasgrf1	+	overlapping	0	100	25	hyper
Chr4:15827068-15827068	4	15827068	15827068	0.00343421	rasgrf1	rasgrf1	+	overlapping	0	92.8571	21.7391	hyper
Chr4:15886244-15886244	4	15886244	15886244	0.0377279	rasgrf1	rasgrf1	+	overlapping	0	96.2963	45	hyper
Chr4:15897189-15897189	4	15897189	15897189	0.0176876	rasgrf1	rasgrf1	+	overlapping	0	93.75	9.09091	hyper
Chr4:15910339-15910339	4	15910339	15910339	0.0276422	rasgrf1	rasgrf1	+	overlapping	0	95.8333	40	hyper
Chr4:15910998-15910998	4	15910998	15910998	0.0294614	rasgrf1	rasgrf1	+	overlapping	0	95.4545	36.3636	hyper
Chr4:15918850-15918850	4	15918850	15918850	0.0493179	rasgrf1	rasgrf1	+	overlapping	0	42.8571	95.2381	hypo
Chr4:15919008-15919008	4	15919008	15919008	0.0474774	rasgrf1	rasgrf1	+	overlapping	0	18.1818	84.6154	hypo
Chr4:15923255-15923255	4	15923255	15923255	0.0337759	rasgrf1	rasgrf1	+	overlapping	0	94.1176	25	hyper
Chr4:15923259-15923259	4	15923259	15923259	0.0365719	rasgrf1	rasgrf1	+	overlapping	0	88.2353	18.75	hyper
Chr4:15973252-15973252	4	15973252	15973252	0.011534	rasgrf1	rasgrf1	+	overlapping	0	95.6522	25	hyper
Chr4:16039092-16039092	4	16039092	16039092	0.0153808	rasgrf1	rasgrf1	+	overlapping	0	85.7143	22.7273	hyper
Chr4:16039214-16039214	4	16039214	16039214	0.00428116	rasgrf1	rasgrf1	+	overlapping	0	79.0698	17.8571	hyper
Chr4:16076663-16076663	4	16076663	16076663	0.0357988	null	null		Not found	0	100	27.7778	hyper
Chr4:16136652-16136652	4	16136652	16136652	0.024955	null	null		Not found	0	83.3333	11.7647	hyper
Chr4:16158482-16158482	4	16158482	16158482	0.0422346	null	null		Not found	0	91.6667	27.2727	hyper
Chr4:16169942-16169942	4	16169942	16169942	0.0238579	null	null		Not found	0	94.7369	25	hyper
Chr4:16182533-16182533	4	16182533	16182533	0.00428116	null	null		Not found	0	92.5926	20	hyper
Chr4:16217359-16217359	4	16217359	16217359	0.045104	null	null		Not found	0	100	33.3333	hyper
Chr4:16265980-16265980	4	16265980	16265980	0.0465375	null	null		Not found	0	56.701	29.0323	hyper
Chr4:16365951-16365951	4	16365951	16365951	0.0469603	null	null		Not found	0	79.5455	36.3636	hyper
Chr4:16370081-16370081	4	16370081	16370081	0.0427053	null	null		Not found	0	94.4444	33.3333	hyper
Chr4:16370087-16370087	4	16370087	16370087	0.0337759	null	null		Not found	0	94.4444	30	hyper
Chr4:16393804-16393804	4	16393804	16393804	0.0167607	null	null		Not found	0	88.8889	36.6667	hyper
Chr4:16397596-16397596	4	16397596	16397596	0.00343421	null	null		Not found	0	87.8049	28.125	hyper
Chr4:16491350-16491350	4	16491350	16491350	0.00958726	null	null		Not found	0	100	37.5	hyper
Chr4:16501518-16501518	4	16501518	16501518	0.0145579	null	null		Not found	0	95.6522	30	hyper
Chr4:16511324-16511324	4	16511324	16511324	0.0272609	null	null		Not found	0	95.6522	30.7692	hyper
Chr4:16544606-16544606	4	16544606	16544606	0.0363481	LOC108263923	slc28a2	+	overlapping	0	90.4762	27.7778	hyper
Chr4:16617959-16617959	4	16617959	16617959	0.0462763	LOC108264806	LOC108264806	-	overlapping	0	88.8889	21.4286	hyper
Chr4:16666694-16666694	4	16666694	16666694	0.0129105	LOC108264806	LOC108264806	-	overlapping	0	89.2857	28	hyper
Chr4:16694388-16694388	4	16694388	16694388	0.00343421	LOC108264806	LOC108264806	-	overlapping	0	96.2963	23.8095	hyper
Chr4:16713966-16713966	4	16713966	16713966	0.0337759	null	null		Not found	0	88.2353	37.5	hyper
Chr4:16753104-16753104	4	16753104	16753104	0.0462786	chd2	chd2	-	overlapping	0	100	26.6667	hyper
Chr4:16756689-16756689	4	16756689	16756689	0.0064593	chd2	chd2	-	overlapping	0	92.8571	28	hyper
Chr4:16760139-16760139	4	16760139	16760139	0.0487985	chd2	chd2	-	overlapping	0	96	44.4444	hyper
Chr4:16772552-16772552	4	16772552	16772552	0.0366503	chd2	chd2	-	overlapping	0	88.8889	26.087	hyper
Chr4:16772553-16772553	4	16772553	16772553	0.00997321	chd2	chd2	-	overlapping	0	95.2381	22.2222	hyper
Chr4:16788809-16788809	4	16788809	16788809	0.0402388	chd2	chd2	-	overlapping	0	90	7.69231	hyper
Chr4:16820605-16820605	4	16820605	16820605	0.0399964	chd2	chd2	-	overlapping	0	100	43.75	hyper
Chr4:16820866-16820866	4	16820866	16820866	0.0113494	chd2	chd2	-	overlapping	0	100	31.5789	hyper
Chr4:16820867-16820867	4	16820867	16820867	0.0312564	chd2	chd2	-	overlapping	0	100	31.25	hyper
Chr4:16899510-16899510	4	16899510	16899510	0.025547	slco3a1	slco3a1	+	overlapping	0	100	34.7826	hyper
Chr4:16935846-16935846	4	16935846	16935846	0.024955	slco3a1	slco3a1	+	overlapping	0	91.6667	30	hyper
Chr4:17036328-17036328	4	17036328	17036328	0.0462763	blm	blm	-	overlapping	0	100	42.8571	hyper
Chr4:17063849-17063849	4	17063849	17063849	0.0469603	null	null		Not found	0	35.2941	100	hypo
Chr4:17073047-17073047	4	17073047	17073047	0.0391443	LOC108264013	cipc	+	overlapping	0	100	26.6667	hyper
Chr4:17078966-17078966	4	17078966	17078966	0.024955	LOC108264013	cipc	+	overlapping	0	88	27.2727	hyper
Chr4:17097308-17097308	4	17097308	17097308	0.0443059	null	null		Not found	0	89.4737	25	hyper
Chr4:17118524-17118524	4	17118524	17118524	0.0494722	null	null		Not found	0	76.9231	10.5263	hyper
Chr4:17154535-17154535	4	17154535	17154535	0.0230318	nectin1	nectin1	+	overlapping	0	27.7778	89.2857	hypo
Chr4:17170553-17170553	4	17170553	17170553	0.0440852	nectin1	nectin1	+	overlapping	0	95.4545	40.9091	hyper
Chr4:17182117-17182117	4	17182117	17182117	0.0206757	nectin1	nectin1	+	overlapping	0	92.5926	25	hyper
Chr4:17195250-17195250	4	17195250	17195250	0.0307965	nectin1	nectin1	+	overlapping	0	89.6552	37.037	hyper
Chr4:17208563-17208563	4	17208563	17208563	0.00769713	nectin1	nectin1	+	overlapping	0	100	14.2857	hyper
Chr4:17208606-17208606	4	17208606	17208606	0.0294614	nectin1	nectin1	+	overlapping	0	100	23.0769	hyper
Chr4:17262006-17262006	4	17262006	17262006	0.039921	nectin1	nectin1	+	overlapping	0	90	15	hyper
Chr4:17263079-17263079	4	17263079	17263079	0.0217782	nectin1	nectin1	+	overlapping	0	95.2381	26.6667	hyper
Chr4:17273694-17273694	4	17273694	17273694	0.040544	nectin1	nectin1	+	overlapping	0	81.4815	22.2222	hyper
Chr4:17282520-17282520	4	17282520	17282520	0.0349237	nectin1	nectin1	+	overlapping	0	94.7369	31.5789	hyper
Chr4:17283252-17283252	4	17283252	17283252	0.00489851	nectin1	nectin1	+	overlapping	0	100	30	hyper
Chr4:17304250-17304250	4	17304250	17304250	0.0309669	nectin1	nectin1	+	overlapping	0	100	36.8421	hyper
Chr4:17321946-17321946	4	17321946	17321946	0.0206757	nectin1	nectin1	+	overlapping	0	97.1429	50	hyper
Chr4:17322473-17322473	4	17322473	17322473	0.0222464	nectin1	nectin1	+	overlapping	0	87.0968	33.3333	hyper
Chr4:17332581-17332581	4	17332581	17332581	0.0352061	nectin1	nectin1	+	overlapping	0	94.4444	26.6667	hyper
Chr4:17343484-17343484	4	17343484	17343484	0.00847032	nectin1	nectin1	+	overlapping	0	90.9091	8.33333	hyper
Chr4:17426130-17426130	4	17426130	17426130	0.0430844	nectin1	nectin1	+	overlapping	0	18.75	87.5	hypo
Chr4:17441692-17441692	4	17441692	17441692	0.0474504	null	null		Not found	0	90.9091	37.931	hyper
Chr4:17505391-17505391	4	17505391	17505391	0.0230318	null	null		Not found	0	88.4615	29.1667	hyper
Chr4:17510385-17510385	4	17510385	17510385	0.0352061	null	null		Not found	0	100	23.0769	hyper
Chr4:17520289-17520289	4	17520289	17520289	0.00731073	null	null		Not found	0	94.7369	19.0476	hyper
Chr4:17524418-17524418	4	17524418	17524418	0.0365719	null	null		Not found	0	86.9565	34.2105	hyper
Chr4:17579324-17579324	4	17579324	17579324	0.0254722	treh	treh	-	overlapping	0	100	29.4118	hyper
Chr4:17603375-17603375	4	17603375	17603375	0.0337759	ddx6	ddx6	-	overlapping	0	77.2727	11.7647	hyper
Chr4:17659366-17659366	4	17659366	17659366	0.0176499	null	null		Not found	0	92	30.4348	hyper
Chr4:17659815-17659815	4	17659815	17659815	0.0208305	null	null		Not found	0	100	18.1818	hyper
Chr4:17675316-17675316	4	17675316	17675316	0.045104	null	null		Not found	0	100	33.3333	hyper
Chr4:17679422-17679422	4	17679422	17679422	0.0379196	null	null		Not found	0	87.5	30.4348	hyper
Chr4:17721983-17721983	4	17721983	17721983	0.0179057	dhx34	dhx34	+	overlapping	0	95.8333	37.037	hyper
Chr4:17738870-17738870	4	17738870	17738870	0.0178524	dhx34	dhx34	+	overlapping	0	100	9.09091	hyper
Chr4:17750244-17750244	4	17750244	17750244	0.039921	dhx34	dhx34	+	overlapping	0	85	15.3846	hyper
Chr4:17770885-17770885	4	17770885	17770885	0.0429937	LOC108264009	spred1	-	overlapping	0	78.9474	15.7895	hyper
Chr4:17796020-17796020	4	17796020	17796020	0.0430844	null	null		Not found	0	86.6667	17.6471	hyper
Chr4:17858802-17858802	4	17858802	17858802	0.0410914	sema4b	sema4b	+	overlapping	0	100	47.6191	hyper
Chr4:17862164-17862164	4	17862164	17862164	0.00586708	sema4b	sema4b	+	overlapping	0	100	37.5	hyper
Chr4:17867871-17867871	4	17867871	17867871	0.0271951	sema4b	sema4b	+	overlapping	0	89.2857	26.6667	hyper
Chr4:17870158-17870158	4	17870158	17870158	0.0107167	sema4b	sema4b	+	overlapping	0	95.8333	32	hyper
Chr4:17870920-17870920	4	17870920	17870920	0.0492759	sema4b	sema4b	+	overlapping	0	95.6522	41.1765	hyper
Chr4:17874594-17874594	4	17874594	17874594	0.0189797	sema4b	sema4b	+	overlapping	0	100	31.5789	hyper
Chr4:17875910-17875910	4	17875910	17875910	0.040859	sema4b	sema4b	+	overlapping	0	84.375	37.1429	hyper
Chr4:17878702-17878702	4	17878702	17878702	0.0264782	sema4b	sema4b	+	overlapping	0	94.7369	32	hyper
Chr4:17880767-17880767	4	17880767	17880767	0.00667521	sema4b	sema4b	+	overlapping	0	100	20	hyper
Chr4:17889072-17889072	4	17889072	17889072	0.0269374	sema4b	sema4b	+	overlapping	0	96.4286	41.1765	hyper
Chr4:17896209-17896209	4	17896209	17896209	0.0365719	sema4b	sema4b	+	overlapping	0	100	30.7692	hyper
Chr4:17914167-17914167	4	17914167	17914167	0.0248685	sema4b	sema4b	+	overlapping	0	91.6667	34.4828	hyper
Chr4:17921317-17921317	4	17921317	17921317	0.0419815	sema4b	sema4b	+	overlapping	0	100	34.7826	hyper
Chr4:17960086-17960086	4	17960086	17960086	0.0363481	sema4b	sema4b	+	overlapping	0	100	29.1667	hyper
Chr4:17961316-17961316	4	17961316	17961316	0.040808	sema4b	sema4b	+	overlapping	0	100	42.8571	hyper
Chr4:17964808-17964808	4	17964808	17964808	0.040544	sema4b	sema4b	+	overlapping	0	100	42.8571	hyper
Chr4:18000519-18000519	4	18000519	18000519	0.00903234	sema4b	sema4b	+	overlapping	0	89.2857	25	hyper
Chr4:18040517-18040517	4	18040517	18040517	0.0337759	LOC108264017	LOC108264017	+	downstream	1427	66.6667	0	hyper
Chr4:18042653-18042653	4	18042653	18042653	0.0106858	LOC108264017	LOC108264017	+	overlapping	0	13.8889	70	hypo
Chr4:18047435-18047435	4	18047435	18047435	0.0497901	null	null		Not found	0	100	38.8889	hyper
Chr4:18097749-18097749	4	18097749	18097749	0.0299648	LOC108264003	bcl9l	-	overlapping	0	93.75	28	hyper
Chr4:18119950-18119950	4	18119950	18119950	0.0487985	LOC108264003	bcl9l	-	overlapping	0	94.4444	50	hyper
Chr4:18124169-18124169	4	18124169	18124169	0.0392905	LOC108264003	bcl9l	-	overlapping	0	95	36.3636	hyper
Chr4:18171675-18171675	4	18171675	18171675	0.00873686	LOC108264019	LOC108264019	+	overlapping	0	95.1219	44.4444	hyper
Chr4:18174317-18174317	4	18174317	18174317	0.016042	LOC108264019	LOC108264019	+	overlapping	0	76.9231	6.25	hyper
Chr4:18174361-18174361	4	18174361	18174361	0.0276422	LOC108264019	LOC108264019	+	overlapping	0	93.3333	10	hyper
Chr4:18174402-18174402	4	18174402	18174402	0.0230318	LOC108264019	LOC108264019	+	overlapping	0	100	10	hyper
Chr4:18177396-18177396	4	18177396	18177396	0.00731073	LOC108264019	LOC108264019	+	overlapping	0	90	36.3636	hyper
Chr4:18216904-18216904	4	18216904	18216904	0.0304937	null	null		Not found	0	96.2963	41.1765	hyper
Chr4:18220636-18220636	4	18220636	18220636	0.025547	null	null		Not found	0	86.6667	15	hyper
Chr4:18272973-18272973	4	18272973	18272973	0.0420077	null	null		Not found	0	78.9474	12.5	hyper
Chr4:18274282-18274282	4	18274282	18274282	0.0174242	null	null		Not found	0	91.3043	16.6667	hyper
Chr4:18326935-18326935	4	18326935	18326935	0.0167254	null	null		Not found	0	96.1539	38.4615	hyper
Chr4:18402174-18402174	4	18402174	18402174	0.0427053	cdon	cdon	-	overlapping	0	94.7369	33.3333	hyper
Chr4:18406679-18406679	4	18406679	18406679	0.0267059	cdon	cdon	-	overlapping	0	95.2381	33.3333	hyper
Chr4:18412966-18412966	4	18412966	18412966	0.00196619	cdon	cdon	-	overlapping	0	100	32.1429	hyper
Chr4:18441005-18441005	4	18441005	18441005	0.0188363	cdon	cdon	-	overlapping	0	94.1176	15.3846	hyper
Chr4:18443644-18443644	4	18443644	18443644	0.0419375	cdon	cdon	-	overlapping	0	95	30.7692	hyper
Chr4:18443663-18443663	4	18443663	18443663	0.0337759	cdon	cdon	-	overlapping	0	41.6667	100	hypo
Chr4:18465844-18465844	4	18465844	18465844	0.00379886	LOC108264718	LOC108264718	+	overlapping	0	96.7742	33.3333	hyper
Chr4:18487531-18487531	4	18487531	18487531	0.0349237	null	null		Not found	0	91.6667	28.5714	hyper
Chr4:18523015-18523015	4	18523015	18523015	0.0272609	srpra	srpra	-	overlapping	0	84.8485	28.5714	hyper
Chr4:18590359-18590359	4	18590359	18590359	0.00736651	srpra	srpra	-	overlapping	0	97.1429	38.8889	hyper
Chr4:18683807-18683807	4	18683807	18683807	0.045104	reln	reln	+	overlapping	0	100	33.3333	hyper
Chr4:18755131-18755131	4	18755131	18755131	0.0265297	reln	reln	+	overlapping	0	91.3043	27.7778	hyper
Chr4:18755132-18755132	4	18755132	18755132	0.0243076	reln	reln	+	overlapping	0	88.8889	30.4348	hyper
Chr4:18768686-18768686	4	18768686	18768686	0.0117211	reln	reln	+	overlapping	0	100	13.3333	hyper
Chr4:18779092-18779092	4	18779092	18779092	0.0365719	reln	reln	+	overlapping	0	94.1176	27.7778	hyper
Chr4:18796513-18796513	4	18796513	18796513	0.0176532	reln	reln	+	overlapping	0	92.5926	34.6154	hyper
Chr4:18829720-18829720	4	18829720	18829720	0.0379196	reln	reln	+	overlapping	0	94.7369	28.5714	hyper
Chr4:19083046-19083046	4	19083046	19083046	0.029326	reln	reln	+	overlapping	0	77.2727	14.2857	hyper
Chr4:19124163-19124163	4	19124163	19124163	0.039921	null	null		Not found	0	82.0513	30	hyper
Chr4:19133209-19133209	4	19133209	19133209	0.00763101	null	null		Not found	0	100	23.0769	hyper
Chr4:19178062-19178062	4	19178062	19178062	0.0244315	LOC108264340	akt2	-	overlapping	0	92.8571	37.5	hyper
Chr4:19191673-19191673	4	19191673	19191673	0.0494722	LOC108264340	akt2	-	overlapping	0	89.4737	23.0769	hyper
Chr4:19202203-19202203	4	19202203	19202203	0.0362534	vasp	vasp	-	upstream	1359	84.6154	27.2727	hyper
Chr4:19205929-19205929	4	19205929	19205929	0.0182856	vasp	vasp	-	overlapping	0	92.8571	15.7895	hyper
Chr4:19205931-19205931	4	19205931	19205931	0.0182856	vasp	vasp	-	overlapping	0	92.8571	15.7895	hyper
Chr4:19211113-19211113	4	19211113	19211113	0.0363481	vasp	vasp	-	overlapping	0	88.4615	33.3333	hyper
Chr4:19220608-19220608	4	19220608	19220608	0.04516	vasp	vasp	-	overlapping	0	100	27.2727	hyper
Chr4:19239135-19239135	4	19239135	19239135	0.0431614	vasp	vasp	-	overlapping	0	100	45	hyper
Chr4:19260827-19260827	4	19260827	19260827	0.0337759	null	null		Not found	0	92.5926	35.2941	hyper
Chr4:19283832-19283832	4	19283832	19283832	0.0429937	polr2i	polr2i	-	overlapping	0	100	18.1818	hyper
Chr4:19328771-19328771	4	19328771	19328771	0.0100707	LOC108264552	rasa2	-	overlapping	0	90.9091	21.7391	hyper
Chr4:19329326-19329326	4	19329326	19329326	0.00654871	LOC108264552	rasa2	-	overlapping	0	90.9091	7.69231	hyper
Chr4:19338647-19338647	4	19338647	19338647	0.0140357	LOC108264552	rasa2	-	overlapping	0	93.5484	31.25	hyper
Chr4:19372967-19372967	4	19372967	19372967	0.0145579	LOC108264297	zbtb38	-	overlapping	0	86.9565	8.33333	hyper
Chr4:19406150-19406150	4	19406150	19406150	0.045104	trip12	trip12	+	overlapping	0	40	100	hypo
Chr4:19406767-19406767	4	19406767	19406767	0.0261684	trip12	trip12	+	overlapping	0	91.3043	32	hyper
Chr4:19419637-19419637	4	19419637	19419637	0.0456708	trip12	trip12	+	overlapping	0	100	41.6667	hyper
Chr4:19426995-19426995	4	19426995	19426995	0.0483941	trip12	trip12	+	overlapping	0	100	36.8421	hyper
Chr4:19427513-19427513	4	19427513	19427513	0.00432489	trip12	trip12	+	overlapping	0	100	30.4348	hyper
Chr4:19432403-19432403	4	19432403	19432403	0.0107167	trip12	trip12	+	overlapping	0	96	26.6667	hyper
Chr4:19433984-19433984	4	19433984	19433984	0.0391443	trip12	trip12	+	overlapping	0	100	26.6667	hyper
Chr4:19434017-19434017	4	19434017	19434017	0.0323822	trip12	trip12	+	overlapping	0	93.75	23.5294	hyper
Chr4:19476531-19476531	4	19476531	19476531	0.04516	dner	dner	+	overlapping	0	95.6522	44.4444	hyper
Chr4:19536737-19536737	4	19536737	19536737	0.0373235	pid1	pid1	+	overlapping	0	68	14.2857	hyper
Chr4:19553548-19553548	4	19553548	19553548	0.0367744	null	null		Not found	0	95	33.3333	hyper
Chr4:19570184-19570184	4	19570184	19570184	0.0479496	null	null		Not found	0	93.75	26.6667	hyper
Chr4:19577137-19577137	4	19577137	19577137	0.0405703	null	null		Not found	0	100	35.2941	hyper
Chr4:19636421-19636421	4	19636421	19636421	0.0382316	sphkap	sphkap	+	overlapping	0	94.7369	34.7826	hyper
Chr4:19643975-19643975	4	19643975	19643975	0.0389771	sphkap	sphkap	+	overlapping	0	93.3333	23.5294	hyper
Chr4:19696927-19696927	4	19696927	19696927	0.00265045	sphkap	sphkap	+	overlapping	0	100	36	hyper
Chr4:19743995-19743995	4	19743995	19743995	0.0440852	daw1	daw1	-	overlapping	0	95.4545	40.9091	hyper
Chr4:19770561-19770561	4	19770561	19770561	0.0161839	irf2bp1	irf2bp1	+	overlapping	0	96	31.25	hyper
Chr4:19792754-19792754	4	19792754	19792754	0.024955	null	null		Not found	0	94.4444	21.4286	hyper
Chr4:19803208-19803208	4	19803208	19803208	0.0268961	null	null		Not found	0	85.7143	14.2857	hyper
Chr4:19829090-19829090	4	19829090	19829090	0.0389771	null	null		Not found	0	92.8571	22.2222	hyper
Chr4:19834926-19834926	4	19834926	19834926	0.0320919	null	null		Not found	0	91.6667	8.33333	hyper
Chr4:19973908-19973908	4	19973908	19973908	0.0296312	LOC108264342	nlrc3	-	overlapping	0	96	37.5	hyper
Chr4:19976294-19976294	4	19976294	19976294	0.0494722	LOC108264342	nlrc3	-	overlapping	0	100	21.4286	hyper
Chr4:19983130-19983130	4	19983130	19983130	0.0264782	LOC108264342	nlrc3	-	overlapping	0	93.75	22.2222	hyper
Chr4:19991028-19991028	4	19991028	19991028	0.027	LOC108264342	nlrc3	-	overlapping	0	74.359	25.7143	hyper
Chr4:20015053-20015053	4	20015053	20015053	0.0173381	LOC108264345	LOC108264345	-	overlapping	0	95.6522	29.4118	hyper
Chr4:20043645-20043645	4	20043645	20043645	0.00407281	prx	prx	+	overlapping	0	95.2381	12.5	hyper
Chr4:20108256-20108256	4	20108256	20108256	0.0402388	sertad3	sertad3	-	overlapping	0	91.6667	35	hyper
Chr4:20143907-20143907	4	20143907	20143907	0.0318278	sptbn4	sptbn4	+	overlapping	0	20	89.4737	hypo
Chr4:20198641-20198641	4	20198641	20198641	0.0440852	sptbn4	sptbn4	+	overlapping	0	92.3077	23.8095	hyper
Chr4:20749533-20749533	4	20749533	20749533	0.0198818	ppfia1	ppfia1	-	overlapping	0	100	50	hyper
Chr4:20799164-20799164	4	20799164	20799164	0.0429937	ppfia1	ppfia1	-	overlapping	0	13.3333	80	hypo
Chr4:20812430-20812430	4	20812430	20812430	0.0160403	ppfia1	ppfia1	-	overlapping	0	35.2941	100	hypo
Chr4:20814110-20814110	4	20814110	20814110	0.0311198	ppfia1	ppfia1	-	overlapping	0	100	30	hyper
Chr4:20830918-20830918	4	20830918	20830918	0.0429937	golim4	golim4	+	downstream	1375	92	35.2941	hyper
Chr4:20933322-20933322	4	20933322	20933322	0.00731073	pdcd10	pdcd10	+	overlapping	0	100	33.3333	hyper
Chr4:21182147-21182147	4	21182147	21182147	0.0362534	null	null		Not found	0	0	57.8947	hypo
Chr4:21191022-21191022	4	21191022	21191022	0.00308086	null	null		Not found	0	79.1667	7.14286	hyper
Chr4:21242264-21242264	4	21242264	21242264	0.0299648	null	null		Not found	0	88	35.1351	hyper
Chr4:21334037-21334037	4	21334037	21334037	0.0179057	null	null		Not found	0	4.16667	62.963	hypo
Chr4:21769544-21769544	4	21769544	21769544	0.049129	pik3c2a	pik3c2a	+	overlapping	0	94.4444	33.3333	hyper
Chr4:21813031-21813031	4	21813031	21813031	0.027632	pik3c2a	pik3c2a	+	overlapping	0	100	41.6667	hyper
Chr4:21821071-21821071	4	21821071	21821071	0.0106858	null	null		Not found	0	95.4545	23.5294	hyper
Chr4:21840384-21840384	4	21840384	21840384	0.0198743	null	null		Not found	0	92	33.3333	hyper
Chr4:21842342-21842342	4	21842342	21842342	0.0420077	null	null		Not found	0	96.1539	45	hyper
Chr4:21846616-21846616	4	21846616	21846616	0.0410914	null	null		Not found	0	84.6154	7.69231	hyper
Chr4:21883696-21883696	4	21883696	21883696	0.0391443	null	null		Not found	0	100	26.6667	hyper
Chr4:21884952-21884952	4	21884952	21884952	0.0166356	null	null		Not found	0	25	100	hypo
Chr4:22024194-22024194	4	22024194	22024194	0.0253185	necab2	necab2	+	overlapping	0	0	60	hypo
Chr4:22166991-22166991	4	22166991	22166991	0.0131561	mbtps1	mbtps1	-	overlapping	0	20	95	hypo
Chr4:22191914-22191914	4	22191914	22191914	0.029326	pskh1	pskh1	-	overlapping	0	84.6154	13.6364	hyper
Chr4:22197186-22197186	4	22197186	22197186	0.00403877	null	null		Not found	0	34.6154	100	hypo
Chr4:22210999-22210999	4	22210999	22210999	0.0427072	nrn1l	nrn1l	-	upstream	1391	0	61.9048	hypo
Chr4:22291361-22291361	4	22291361	22291361	0.0141009	nutf2	nutf2	-	overlapping	0	31.8182	92.8571	hypo
Chr4:22336105-22336105	4	22336105	22336105	0.00041093	ranbp10	ranbp10	+	overlapping	0	92.8571	9.09091	hyper
Chr4:22336106-22336106	4	22336106	22336106	0.0242612	ranbp10	ranbp10	+	overlapping	0	95	30	hyper
Chr4:22402755-22402755	4	22402755	22402755	0.0472616	pard6a	pard6a	-	overlapping	0	68.421	5.88235	hyper
Chr4:22497714-22497714	4	22497714	22497714	0.00837964	fam65a	fam65a	+	overlapping	0	66.6667	6.89655	hyper
Chr4:22514285-22514285	4	22514285	22514285	0.0182856	fam65a	fam65a	+	overlapping	0	27.7778	95.2381	hypo
Chr4:22526575-22526575	4	22526575	22526575	0.0462786	fam65a	fam65a	+	overlapping	0	88	31.5789	hyper
Chr4:22532438-22532438	4	22532438	22532438	0.0217603	ctcf	ctcf	+	overlapping	0	94.4444	31.25	hyper
Chr4:22534655-22534655	4	22534655	22534655	0.029326	ctcf	ctcf	+	overlapping	0	100	28.5714	hyper
Chr4:22546625-22546625	4	22546625	22546625	0.0325398	carmil2	carmil2	+	overlapping	0	7.69231	78.2609	hypo
Chr4:22609563-22609563	4	22609563	22609563	0.0440852	tmem170a	tmem170a	-	overlapping	0	12	64.2857	hypo
Chr4:22619111-22619111	4	22619111	22619111	0.0156616	cfdp1	cfdp1	+	overlapping	0	87.5	0	hyper
Chr4:22620782-22620782	4	22620782	22620782	0.011247	cfdp1	cfdp1	+	overlapping	0	95	26.9231	hyper
Chr4:22646520-22646520	4	22646520	22646520	0.012312	cfdp1	cfdp1	+	overlapping	0	100	25	hyper
Chr4:22661218-22661218	4	22661218	22661218	0.00971615	bcar1	bcar1	+	overlapping	0	100	18.1818	hyper
Chr4:22743685-22743685	4	22743685	22743685	0.0160403	bcar1	bcar1	+	upstream	1906	12.5	90.9091	hypo
Chr4:22785218-22785218	4	22785218	22785218	0.0178524	hsf4	hsf4	-	overlapping	0	24.1379	84	hypo
Chr4:22812464-22812464	4	22812464	22812464	0.0456708	null	null		Not found	0	36	90.9091	hypo
Chr4:22841515-22841515	4	22841515	22841515	0.00840327	LOC108264367	gnao1	+	overlapping	0	9.52381	84.2105	hypo
Chr4:22841584-22841584	4	22841584	22841584	0.0363247	LOC108264367	gnao1	+	overlapping	0	13.6364	75	hypo
Chr4:22969405-22969405	4	22969405	22969405	0.0100729	cbfb	cbfb	+	overlapping	0	30	96	hypo
Chr4:22991783-22991783	4	22991783	22991783	0.0349237	fan1	fan1	+	downstream	587	95.4545	35.2941	hyper
Chr4:23026988-23026988	4	23026988	23026988	0.049129	null	null		Not found	0	30	100	hypo
Chr4:23050242-23050242	4	23050242	23050242	0.0456708	null	null		Not found	0	100	30	hyper
Chr4:23076175-23076175	4	23076175	23076175	0.0352061	mef2a	mef2a	+	overlapping	0	87.5	9.09091	hyper
Chr4:23134573-23134573	4	23134573	23134573	0.0250557	mef2a	mef2a	+	overlapping	0	94.7369	30.4348	hyper
Chr4:23267650-23267650	4	23267650	23267650	0.0456708	null	null		Not found	0	100	33.3333	hyper
Chr4:23494872-23494872	4	23494872	23494872	0.040859	null	null		Not found	0	84.6154	21.4286	hyper
Chr4:23551635-23551635	4	23551635	23551635	0.0429937	LOC108263932	LOC108263932	+	overlapping	0	0	68.75	hypo
Chr4:23640124-23640124	4	23640124	23640124	0.00477244	LOC108264797	LOC108264797	+	overlapping	0	0	86.6667	hypo
Chr4:23803052-23803052	4	23803052	23803052	0.0233763	LOC108264692	LOC108264692	+	overlapping	0	100	26.6667	hyper
Chr4:23834135-23834135	4	23834135	23834135	0.0482721	LOC108264692	pik3c2a	+	overlapping	0	84.6154	20	hyper
Chr4:23839503-23839503	4	23839503	23839503	0.039921	LOC108264692	pik3c2a	+	overlapping	0	96.4286	50	hyper
Chr4:23891787-23891787	4	23891787	23891787	0.0384199	null	null		Not found	0	94.4444	29.4118	hyper
Chr4:23982785-23982785	4	23982785	23982785	0.0466763	LOC108264758	si	-	overlapping	0	0	36.3636	hypo
Chr4:24138155-24138155	4	24138155	24138155	0.0440852	null	null		Not found	0	95.2381	30	hyper
Chr4:24322704-24322704	4	24322704	24322704	0.00643095	null	null		Not found	0	6.45161	69.5652	hypo
Chr4:24497992-24497992	4	24497992	24497992	0.0440852	null	null		Not found	0	91.3043	33.3333	hyper
Chr4:24550093-24550093	4	24550093	24550093	0.0427053	null	null		Not found	0	16.6667	100	hypo
Chr4:24590298-24590298	4	24590298	24590298	0.0294838	null	null		Not found	0	8.57143	59.0909	hypo
Chr4:24773083-24773083	4	24773083	24773083	0.0309669	null	null		Not found	0	80.7692	20	hyper
Chr4:24930654-24930654	4	24930654	24930654	0.0436732	null	null		Not found	0	11.5385	65.2174	hypo
Chr4:24935320-24935320	4	24935320	24935320	0.0178547	null	null		Not found	0	0	65	hypo
Chr4:25107940-25107940	4	25107940	25107940	0.0345287	null	null		Not found	0	95.8333	38.8889	hyper
Chr4:25503648-25503648	4	25503648	25503648	0.0402116	LOC108264725	LOC108264725	-	downstream	1401	69.5652	10	hyper
Chr4:25583169-25583169	4	25583169	25583169	0.0248948	fchsd2	fchsd2	+	overlapping	0	0	42.1053	hypo
Chr4:25587242-25587242	4	25587242	25587242	0.0106858	fchsd2	fchsd2	+	overlapping	0	92.8571	6.66667	hyper
Chr4:25593294-25593294	4	25593294	25593294	0.0241859	fchsd2	fchsd2	+	overlapping	0	0	57.8947	hypo
Chr4:25626215-25626215	4	25626215	25626215	0.029326	LOC108264850	LOC108264850	+	overlapping	0	34.7826	92	hypo
Chr4:25626216-25626216	4	25626216	25626216	0.0230318	LOC108264850	LOC108264850	+	overlapping	0	0	90	hypo
Chr4:25653528-25653528	4	25653528	25653528	0.0493825	ints4	ints4	+	overlapping	0	76.1905	20	hyper
Chr4:25653529-25653529	4	25653529	25653529	0.00167341	ints4	ints4	+	overlapping	0	90.9091	0	hyper
Chr4:25695153-25695153	4	25695153	25695153	0.00428116	rsf1	rsf1	+	overlapping	0	90.4762	13.6364	hyper
Chr4:25708134-25708134	4	25708134	25708134	0.0392905	null	null		Not found	0	3.125	45.4545	hypo
Chr4:25708182-25708182	4	25708182	25708182	0.0021214	null	null		Not found	0	6.06061	72.4138	hypo
Chr4:25726892-25726892	4	25726892	25726892	0.0429937	LOC108263970	LOC108263970	-	upstream	157	4.16667	57.8947	hypo
Chr4:25726893-25726893	4	25726893	25726893	0.0205226	LOC108263970	LOC108263970	-	upstream	156	0	81.8182	hypo
Chr4:25831839-25831839	4	25831839	25831839	0.00428116	LOC108264223	LOC108264223	+	upstream	191	90.9091	4.34783	hyper
Chr4:25875023-25875023	4	25875023	25875023	0.0265297	tldc1	tldc1	+	downstream	858	81.8182	28.5714	hyper
Chr4:25969176-25969176	4	25969176	25969176	0.0367744	gan	gan	-	overlapping	0	16.6667	83.3333	hypo
Chr4:26061497-26061497	4	26061497	26061497	0.0298905	LOC108263977	LOC108263977	-	overlapping	0	23.8095	93.3333	hypo
Chr4:26097552-26097552	4	26097552	26097552	0.0465375	null	null		Not found	0	5.26316	44.8276	hypo
Chr4:26137755-26137755	4	26137755	26137755	0.0174242	null	null		Not found	0	0	66.6667	hypo
Chr4:26194592-26194592	4	26194592	26194592	0.0365719	sema3d	sema3d	+	overlapping	0	0	47.0588	hypo
Chr4:26269474-26269474	4	26269474	26269474	0.0365719	null	null		Not found	0	0	69.2308	hypo
Chr4:26551052-26551052	4	26551052	26551052	0.012312	null	null		Not found	0	25	85.7143	hypo
Chr4:26617999-26617999	4	26617999	26617999	0.040544	cacna2d1	cacna2d1	+	overlapping	0	0	40	hypo
Chr4:26697702-26697702	4	26697702	26697702	0.0398502	null	null		Not found	0	0	43.3333	hypo
Chr4:26735923-26735923	4	26735923	26735923	0.00403054	LOC108264660	LOC108264660	+	overlapping	0	23.0769	88.2353	hypo
Chr4:26790242-26790242	4	26790242	26790242	0.00312756	null	null		Not found	0	0	76.1905	hypo
Chr4:26823301-26823301	4	26823301	26823301	0.0482721	null	null		Not found	0	31.25	90.9091	hypo
Chr4:26834387-26834387	4	26834387	26834387	0.0352061	null	null		Not found	0	0	84.6154	hypo
Chr4:26904663-26904663	4	26904663	26904663	0.00710207	null	null		Not found	0	0	66.6667	hypo
Chr4:26904664-26904664	4	26904664	26904664	0.0225992	null	null		Not found	0	0	54.8387	hypo
Chr4:26935134-26935134	4	26935134	26935134	0.040544	LOC108264084	LOC108264084	+	overlapping	0	0	57.1429	hypo
Chr4:26936714-26936714	4	26936714	26936714	0.0174242	LOC108264084	LOC108264084	+	overlapping	0	0	56	hypo
Chr4:26949801-26949801	4	26949801	26949801	0.0497899	LOC108264084	LOC108264084	+	overlapping	0	0	55.5556	hypo
Chr4:27042203-27042203	4	27042203	27042203	0.0100335	LOC108264084	LOC108264084	+	overlapping	0	6.89655	72.2222	hypo
Chr4:27045890-27045890	4	27045890	27045890	0.0364207	LOC108264084	LOC108264084	+	overlapping	0	21.2121	81.25	hypo
Chr4:27055906-27055906	4	27055906	27055906	0.0337759	LOC108264084	LOC108264084	+	overlapping	0	14.2857	92.3077	hypo
Chr4:27220580-27220580	4	27220580	27220580	0.0153586	null	null		Not found	0	30.4348	92.3077	hypo
Chr4:27237533-27237533	4	27237533	27237533	0.0156616	LOC108263958	LOC108263958	-	overlapping	0	0	84.6154	hypo
Chr4:27242889-27242889	4	27242889	27242889	0.0389771	LOC108263958	LOC108263958	-	overlapping	0	6.66667	76.4706	hypo
Chr4:27243453-27243453	4	27243453	27243453	0.0116327	LOC108263958	LOC108263958	-	overlapping	0	0	58.3333	hypo
Chr4:27243454-27243454	4	27243454	27243454	0.0115389	LOC108263958	LOC108263958	-	overlapping	0	0	55	hypo
Chr4:27259793-27259793	4	27259793	27259793	0.0237008	rbm28	rbm28	-	overlapping	0	28	90.4762	hypo
Chr4:27261023-27261023	4	27261023	27261023	0.0368816	rbm28	rbm28	-	overlapping	0	0	68.75	hypo
Chr4:27262935-27262935	4	27262935	27262935	0.00529691	rbm28	rbm28	-	overlapping	0	27.7778	96.4286	hypo
Chr4:27285454-27285454	4	27285454	27285454	0.0363481	LOC108264361	LOC108264361	-	overlapping	0	0	64.2857	hypo
Chr4:27448439-27448439	4	27448439	27448439	0.0309669	frmd4a	frmd4a	+	overlapping	0	100	36.8421	hyper
Chr4:27449219-27449219	4	27449219	27449219	0.0369676	frmd4a	frmd4a	+	overlapping	0	23.0769	90.4762	hypo
Chr4:27477551-27477551	4	27477551	27477551	0.0349237	frmd4a	frmd4a	+	overlapping	0	30.4348	100	hypo
Chr4:27485739-27485739	4	27485739	27485739	0.0111202	frmd4a	frmd4a	+	overlapping	0	81.8182	0	hyper
Chr4:27555885-27555885	4	27555885	27555885	0.00878055	prpf18	prpf18	-	overlapping	0	90.9091	13.3333	hyper
Chr4:27637028-27637028	4	27637028	27637028	0.00312756	mapk8ip2	mapk8ip2	+	overlapping	0	81.4815	12.9032	hyper
Chr4:27645083-27645083	4	27645083	27645083	0.0410914	mapk8ip2	mapk8ip2	+	overlapping	0	85.7143	8.33333	hyper
Chr4:27645563-27645563	4	27645563	27645563	0.0237008	mapk8ip2	mapk8ip2	+	overlapping	0	100	14.2857	hyper
Chr4:27687527-27687527	4	27687527	27687527	0.0469603	mapk8ip2	mapk8ip2	+	overlapping	0	20	85	hypo
Chr4:27702065-27702065	4	27702065	27702065	0.0379196	mapk8ip2	mapk8ip2	+	overlapping	0	20	82.3529	hypo
Chr4:27719192-27719192	4	27719192	27719192	0.0337759	arsa	arsa	-	overlapping	0	100	33.3333	hyper
Chr4:27840338-27840338	4	27840338	27840338	0.0230318	shank3	shank3	+	overlapping	0	92.8571	16.6667	hyper
Chr4:27874207-27874207	4	27874207	27874207	0.0309669	shank3	shank3	+	overlapping	0	90.9091	27.7778	hyper
Chr4:27878056-27878056	4	27878056	27878056	0.0493179	shank3	shank3	+	overlapping	0	30.7692	100	hypo
Chr4:27959328-27959328	4	27959328	27959328	0.00618131	shank3	shank3	+	overlapping	0	100	15	hyper
Chr4:28023551-28023551	4	28023551	28023551	0.0153586	shank3	shank3	+	overlapping	0	0	66.6667	hypo
Chr4:28054259-28054259	4	28054259	28054259	0.04516	shank3	shank3	+	overlapping	0	53.3333	0	hyper
Chr4:28083276-28083276	4	28083276	28083276	0.0365719	rabl2b	rabl2b	-	overlapping	0	27.7778	94.1176	hypo
Chr4:28096726-28096726	4	28096726	28096726	0.012312	LOC108264750	LOC108264750	+	downstream	225	0	71.4286	hypo
Chr4:28096727-28096727	4	28096727	28096727	0.0337759	LOC108264750	LOC108264750	+	downstream	224	0	66.6667	hypo
Chr4:28138996-28138996	4	28138996	28138996	0.0494722	baz1b	baz1b	+	overlapping	0	50	100	hypo
Chr4:28192687-28192687	4	28192687	28192687	0.0242046	null	null		Not found	0	95.4545	28.5714	hyper
Chr4:28212563-28212563	4	28212563	28212563	0.0266607	rnf7	rnf7	-	overlapping	0	92.8571	9.09091	hyper
Chr4:28291033-28291033	4	28291033	28291033	0.0372108	LOC108264789	LOC108264789	-	overlapping	0	100	20	hyper
Chr4:28291154-28291154	4	28291154	28291154	0.0319327	LOC108264789	LOC108264789	-	overlapping	0	90.9091	23.0769	hyper
Chr4:28325317-28325317	4	28325317	28325317	0.0281312	null	null		Not found	0	25	90	hypo
Chr4:28337558-28337558	4	28337558	28337558	0.04516	snrpa	snrpa	-	overlapping	0	100	27.2727	hyper
Chr4:28341229-28341229	4	28341229	28341229	0.0408529	c4h19orf54	c4h19orf54	+	overlapping	0	95.2381	36.8421	hyper
Chr4:28372069-28372069	4	28372069	28372069	0.0259699	itpkc	itpkc	-	overlapping	0	0	75	hypo
Chr4:28419058-28419058	4	28419058	28419058	0.0443059	null	null		Not found	0	14.2857	80.9524	hypo
Chr4:28420515-28420515	4	28420515	28420515	0.0367744	LOC108264339	Slc6a13	+	downstream	1647	84.375	47.5	hyper
Chr4:28435415-28435415	4	28435415	28435415	0.00265045	LOC108263907	LOC108263907	+	downstream	1175	36.7347	94.2857	hypo
Chr4:28546687-28546687	4	28546687	28546687	0.0499671	ets1	ets1	+	overlapping	0	33.3333	94.7369	hypo
Chr4:28866915-28866915	4	28866915	28866915	0.0294838	null	null		Not found	0	16.6667	93.75	hypo
Chr4:28866916-28866916	4	28866916	28866916	0.0391443	null	null		Not found	0	28.5714	93.75	hypo
Chr4:29014412-29014412	4	29014412	29014412	0.0429937	LOC108264823	LOC108264823	+	overlapping	0	20	83.3333	hypo
Chr4:29014766-29014766	4	29014766	29014766	0.040544	LOC108264823	LOC108264823	+	overlapping	0	18.75	92.3077	hypo
Chr4:29107930-29107930	4	29107930	29107930	0.0429937	LOC108264823	LOC108264823	+	overlapping	0	62.5	0	hyper
Chr4:29187995-29187995	4	29187995	29187995	0.0337759	null	null		Not found	0	89.4737	25	hyper
Chr4:29206617-29206617	4	29206617	29206617	0.0274357	null	null		Not found	0	52.9412	0	hyper
Chr4:29224620-29224620	4	29224620	29224620	0.000157478	null	null		Not found	0	61.5385	0	hyper
Chr4:29347967-29347967	4	29347967	29347967	0.0352061	null	null		Not found	0	85.7143	23.8095	hyper
Chr4:29388659-29388659	4	29388659	29388659	0.00312756	null	null		Not found	0	0	60	hypo
Chr4:29392241-29392241	4	29392241	29392241	0.0253185	null	null		Not found	0	66.6667	13.3333	hyper
Chr4:29414870-29414870	4	29414870	29414870	0.0283629	LOC108264733	LOC108264733	+	overlapping	0	33.3333	100	hypo
Chr4:29422731-29422731	4	29422731	29422731	0.00473817	LOC108264733	LOC108264733	+	overlapping	0	16	85.1852	hypo
Chr4:29470530-29470530	4	29470530	29470530	0.0235802	LOC108264733	LOC108264733	+	overlapping	0	52.6316	0	hyper
Chr4:29493116-29493116	4	29493116	29493116	0.00308086	trnam-cau	trnam-cau	+	downstream	1683	91.1765	26.6667	hyper
Chr4:29502230-29502230	4	29502230	29502230	0.0429937	null	null		Not found	0	0	62.5	hypo
Chr4:29577524-29577524	4	29577524	29577524	0.0296167	LOC108264679	LOC108264679	+	overlapping	0	81.8182	0	hyper
Chr4:29661419-29661419	4	29661419	29661419	0.0174242	LOC108264848	LOC108264848	-	overlapping	0	90.9091	28.5714	hyper
Chr4:29663978-29663978	4	29663978	29663978	0.00191765	null	null		Not found	0	9.52381	95	hypo
Chr4:29668728-29668728	4	29668728	29668728	0.0297681	LOC108264202	LOC108264202	-	overlapping	0	0	64.7059	hypo
Chr4:29705828-29705828	4	29705828	29705828	0.0427053	LOC108264863	LOC108264863	+	overlapping	0	100	27.7778	hyper
Chr4:29707923-29707923	4	29707923	29707923	0.0337759	LOC108264863	LOC108264863	+	overlapping	0	72.7273	0	hyper
Chr4:29759842-29759842	4	29759842	29759842	0.0302423	LOC108264863	LOC108264863	+	overlapping	0	28.5714	88	hypo
Chr4:29780706-29780706	4	29780706	29780706	0.0210094	null	null		Not found	0	33.3333	100	hypo
Chr4:29878460-29878460	4	29878460	29878460	0.0392936	LOC108264743	LOC108264743	-	overlapping	0	9.09091	91.6667	hypo
Chr4:29899300-29899300	4	29899300	29899300	0.0372108	LOC108264743	LOC108264743	-	overlapping	0	20	100	hypo
Chr4:29908187-29908187	4	29908187	29908187	0.0393341	LOC108264743	LOC108264743	-	overlapping	0	25	93.75	hypo
Chr4:29923384-29923384	4	29923384	29923384	0.00769713	lsm14a	lsm14a	+	overlapping	0	35	100	hypo
Chr4:29945349-29945349	4	29945349	29945349	0.0265297	kiaa0355	kiaa0355	-	overlapping	0	100	30.7692	hyper
Chr4:30020939-30020939	4	30020939	30020939	0.0113494	wtip	wtip	-	overlapping	0	86.9565	15.7895	hyper
Chr4:30044985-30044985	4	30044985	30044985	0.0206378	wtip	wtip	-	downstream	1431	83.3333	5.55556	hyper
Chr4:30069319-30069319	4	30069319	30069319	0.0429327	thsd4	thsd4	-	overlapping	0	52	100	hypo
Chr4:30100464-30100464	4	30100464	30100464	0.0352061	thsd4	thsd4	-	overlapping	0	92	35	hyper
Chr4:30145383-30145383	4	30145383	30145383	0.0323822	lrrc49	lrrc49	-	overlapping	0	90	31.0345	hyper
Chr4:30155685-30155685	4	30155685	30155685	0.0341654	lrrc49	lrrc49	-	overlapping	0	86.6667	8.33333	hyper
Chr4:30181097-30181097	4	30181097	30181097	0.0118952	tm2d3	tm2d3	-	overlapping	0	94.4444	14.2857	hyper
Chr4:30181098-30181098	4	30181098	30181098	0.0173175	tm2d3	tm2d3	-	overlapping	0	85.7143	15.7895	hyper
Chr4:30197961-30197961	4	30197961	30197961	0.0440852	tarsl2	tarsl2	-	overlapping	0	15	77.7778	hypo
Chr4:30217430-30217430	4	30217430	30217430	0.0182856	ulk3	ulk3	+	overlapping	0	15.7895	92.8571	hypo
Chr4:30219851-30219851	4	30219851	30219851	0.00840327	ulk3	ulk3	+	overlapping	0	93.75	7.14286	hyper
Chr4:30241018-30241018	4	30241018	30241018	0.00840327	LOC108264002	LOC108264002	-	overlapping	0	100	16.6667	hyper
Chr4:30245087-30245087	4	30245087	30245087	0.0427053	LOC108264002	LOC108264002	-	overlapping	0	0	83.3333	hypo
Chr4:30245088-30245088	4	30245088	30245088	0.0151333	LOC108264002	LOC108264002	-	overlapping	0	0	90	hypo
Chr4:30252538-30252538	4	30252538	30252538	0.0352061	LOC108264002	LOC108264002	-	downstream	354	23.0769	100	hypo
Chr4:30316856-30316856	4	30316856	30316856	0.00873686	null	null		Not found	0	0	70	hypo
Chr4:30327761-30327761	4	30327761	30327761	0.0154901	null	null		Not found	0	73.913	5.26316	hyper
Chr4:30494266-30494266	4	30494266	30494266	0.0389024	LOC108264455	LOC108264455	-	overlapping	0	100	31.5789	hyper
Chr4:30495264-30495264	4	30495264	30495264	0.0492759	LOC108264455	LOC108264455	-	overlapping	0	16.6667	77.2727	hypo
Chr4:30505092-30505092	4	30505092	30505092	0.0275857	null	null		Not found	0	91.3043	33.3333	hyper
Chr4:30507621-30507621	4	30507621	30507621	0.0352061	LOC108264454	LOC108264454	-	upstream	79	36.6667	0	hyper
Chr4:30656063-30656063	4	30656063	30656063	0.013368	p2ry1	p2ry1	+	upstream	1380	88	14.2857	hyper
Chr4:30668242-30668242	4	30668242	30668242	0.0323822	null	null		Not found	0	78.9474	7.14286	hyper
Chr4:30670839-30670839	4	30670839	30670839	0.0296312	null	null		Not found	0	83.3333	12.5	hyper
Chr4:30675230-30675230	4	30675230	30675230	0.0429937	null	null		Not found	0	18.1818	100	hypo
Chr4:30708849-30708849	4	30708849	30708849	0.049129	null	null		Not found	0	30	100	hypo
Chr4:30758907-30758907	4	30758907	30758907	0.040544	null	null		Not found	0	71.4286	0	hyper
Chr4:30898529-30898529	4	30898529	30898529	0.00747829	null	null		Not found	0	25	89.6552	hypo
Chr4:30938190-30938190	4	30938190	30938190	0.0435679	mme	mme	+	overlapping	0	100	38.8889	hyper
Chr4:30953771-30953771	4	30953771	30953771	0.0149505	LOC108263974	LOC108263974	+	upstream	491	26.3158	95.2381	hypo
Chr4:31110190-31110190	4	31110190	31110190	0.0059507	LOC108264099	LOC108264099	+	upstream	826	11.5385	92.3077	hypo
Chr4:31112247-31112247	4	31112247	31112247	0.00428116	null	null		Not found	0	14.6341	78.2609	hypo
Chr4:31112248-31112248	4	31112248	31112248	0.0490621	null	null		Not found	0	17.3913	80	hypo
Chr4:31115239-31115239	4	31115239	31115239	0.037789	null	null		Not found	0	18.1818	82.3529	hypo
Chr4:31115240-31115240	4	31115240	31115240	0.0228735	null	null		Not found	0	17.6471	93.3333	hypo
Chr4:31115453-31115453	4	31115453	31115453	0.0141158	null	null		Not found	0	17.6471	90.4762	hypo
Chr4:31116207-31116207	4	31116207	31116207	0.00731073	null	null		Not found	0	10.5263	93.3333	hypo
Chr4:31116208-31116208	4	31116208	31116208	0.0234136	null	null		Not found	0	13.3333	78.7879	hypo
Chr4:31290116-31290116	4	31290116	31290116	0.0230318	null	null		Not found	0	4	64.7059	hypo
Chr4:31290117-31290117	4	31290117	31290117	0.0106633	null	null		Not found	0	0	83.3333	hypo
Chr4:31351055-31351055	4	31351055	31351055	0.0253185	LOC108264121	LOC108264121	+	upstream	1196	5.55556	65.7895	hypo
Chr4:31357866-31357866	4	31357866	31357866	0.00873686	LOC108264122	LOC108264122	+	overlapping	0	6.89655	75	hypo
Chr4:31381672-31381672	4	31381672	31381672	0.00382287	LOC108263929	LOC108263929	-	overlapping	0	70.8333	0	hyper
Chr4:31381673-31381673	4	31381673	31381673	0.00312756	LOC108263929	LOC108263929	-	overlapping	0	83.3333	0	hyper
Chr4:31415855-31415855	4	31415855	31415855	0.0343537	LOC108264182	LOC108264182	+	upstream	584	93.1034	40	hyper
Chr4:31457490-31457490	4	31457490	31457490	0.0210094	null	null		Not found	0	89.4737	14.2857	hyper
Chr4:31458403-31458403	4	31458403	31458403	0.0325398	null	null		Not found	0	75.8621	15.7895	hyper
Chr4:31458558-31458558	4	31458558	31458558	0.0417407	null	null		Not found	0	12	66.6667	hypo
Chr4:31490484-31490484	4	31490484	31490484	0.0268961	LOC108264132	LOC108264132	+	upstream	1542	0	55.5556	hypo
Chr4:31551988-31551988	4	31551988	31551988	0.00428116	LOC108263991	LOC108263991	-	overlapping	0	76.9231	7.69231	hyper
Chr4:31559121-31559121	4	31559121	31559121	0.0480873	LOC108263991	LOC108263991	-	downstream	511	10	91.6667	hypo
Chr4:31604251-31604251	4	31604251	31604251	0.0322771	plch1	plch1	-	overlapping	0	73.0769	17.8571	hyper
Chr4:31645736-31645736	4	31645736	31645736	0.0296312	plch1	plch1	-	overlapping	0	38.2353	87.5	hypo
Chr4:31723443-31723443	4	31723443	31723443	0.0235802	null	null		Not found	0	6.25	84.6154	hypo
Chr4:31730064-31730064	4	31730064	31730064	0.0230318	null	null		Not found	0	10	100	hypo
Chr4:31780104-31780104	4	31780104	31780104	0.0129105	LOC108263953	LOC108263953	+	overlapping	0	15.3846	94.7369	hypo
Chr4:31787090-31787090	4	31787090	31787090	0.0137185	LOC108263953	LOC108263953	+	overlapping	0	6.66667	92.3077	hypo
Chr4:31870034-31870034	4	31870034	31870034	0.0295982	tiparp	tiparp	+	overlapping	0	95	31.5789	hyper
Chr4:32047120-32047120	4	32047120	32047120	0.0167771	veph1	veph1	-	overlapping	0	100	23.8095	hyper
Chr4:32051543-32051543	4	32051543	32051543	0.0429937	veph1	veph1	-	overlapping	0	62.5	0	hyper
Chr4:32051930-32051930	4	32051930	32051930	0.0384651	veph1	veph1	-	overlapping	0	59.2593	0	hyper
Chr4:32067521-32067521	4	32067521	32067521	0.0287152	veph1	veph1	-	overlapping	0	8.69565	70	hypo
Chr4:32280971-32280971	4	32280971	32280971	0.0440852	LOC108264314	LOC108264314	+	overlapping	0	20	100	hypo
Chr4:32301784-32301784	4	32301784	32301784	0.0177721	null	null		Not found	0	91.6667	0	hyper
Chr4:32328768-32328768	4	32328768	32328768	0.0270586	null	null		Not found	0	91.6667	20	hyper
Chr4:32410759-32410759	4	32410759	32410759	0.0159884	null	null		Not found	0	20	88.8889	hypo
Chr4:32470146-32470146	4	32470146	32470146	0.00523445	prtg	prtg	+	overlapping	0	88.2353	9.09091	hyper
Chr4:32493533-32493533	4	32493533	32493533	0.0343281	prtg	prtg	+	overlapping	0	0	90	hypo
Chr4:32503852-32503852	4	32503852	32503852	0.0402116	pygo1	pygo1	+	downstream	1453	28	88.8889	hypo
Chr4:32556673-32556673	4	32556673	32556673	0.040544	rab27a	rab27a	+	overlapping	0	77.7778	0	hyper
Chr4:32577477-32577477	4	32577477	32577477	0.0440852	null	null		Not found	0	40.9091	95.4545	hypo
Chr4:32790325-32790325	4	32790325	32790325	0.00654871	unc13c	unc13c	-	overlapping	0	24	95.2381	hypo
Chr4:32807650-32807650	4	32807650	32807650	0.0153586	null	null		Not found	0	7.69231	88.8889	hypo
Chr4:32835319-32835319	4	32835319	32835319	0.0230275	null	null		Not found	0	100	31.25	hyper
Chr4:32880668-32880668	4	32880668	32880668	0.0145579	null	null		Not found	0	0	92.3077	hypo
Chr4:33044497-33044497	4	33044497	33044497	0.0408529	fam214a	fam214a	+	overlapping	0	100	40	hyper
Chr4:33058534-33058534	4	33058534	33058534	0.0178053	fam214a	fam214a	+	overlapping	0	23.5294	100	hypo
Chr4:33089415-33089415	4	33089415	33089415	0.0389024	LOC108264477	LOC108264477	+	overlapping	0	68.421	0	hyper
Chr4:33091667-33091667	4	33091667	33091667	0.0184254	LOC108264477	LOC108264477	+	overlapping	0	80	0	hyper
Chr4:33124013-33124013	4	33124013	33124013	0.0228735	LOC108264509	LOC108264509	-	overlapping	0	59.3407	90.625	hypo
Chr4:33124282-33124282	4	33124282	33124282	0.0427053	LOC108264509	LOC108264509	-	overlapping	0	47.5248	75.5814	hypo
Chr4:33504919-33504919	4	33504919	33504919	0.0201604	LOC108264472	LOC108264472	+	overlapping	0	7.40741	46.1538	hypo
Chr4:33864702-33864702	4	33864702	33864702	0.0427053	LOC108264472	LOC108264472	+	overlapping	0	33.3333	94.7369	hypo
Chr4:33899670-33899670	4	33899670	33899670	0.0178524	LOC108264472	LOC108264472	+	overlapping	0	6.66667	86.6667	hypo
Chr4:33907758-33907758	4	33907758	33907758	0.0173381	LOC108264472	LOC108264472	+	overlapping	0	28.5714	81.4815	hypo
Chr4:34013973-34013973	4	34013973	34013973	0.0435772	LOC108264472	LOC108264472	+	overlapping	0	94.4444	28.5714	hyper
Chr4:34275319-34275319	4	34275319	34275319	0.0233763	null	null		Not found	0	0	48.1481	hypo
Chr4:34527703-34527703	4	34527703	34527703	0.0429937	dut	dut	+	overlapping	0	0	60.8696	hypo
Chr5:3334550-3334550	5	3334550	3334550	0.0375994	LOC108264878	LOC108264878	-	overlapping	0	96.4286	42.8571	hyper
Chr5:10387826-10387826	5	10387826	10387826	0.0435772	ubiad1	ubiad1	-	overlapping	0	100	47.0588	hyper
Chr5:14263512-14263512	5	14263512	14263512	0.0390637	LOC108265228	LOC108265228	-	overlapping	0	12.5	76	hypo
Chr5:15876656-15876656	5	15876656	15876656	0.012515	null	null		Not found	0	88.2353	11.1111	hyper
Chr5:15876657-15876657	5	15876657	15876657	0.0337759	null	null		Not found	0	83.3333	10.5263	hyper
Chr5:16690784-16690784	5	16690784	16690784	0.0237008	ubox5	ubox5	+	overlapping	0	85.7143	28	hyper
Chr5:16968066-16968066	5	16968066	16968066	0.0295982	fbxl17	fbxl17	+	overlapping	0	89.4737	22.2222	hyper
Chr5:17573219-17573219	5	17573219	17573219	0.0365719	prdm6	prdm6	-	overlapping	0	86.9565	29.1667	hyper
Chr5:20077093-20077093	5	20077093	20077093	0.0373235	null	null		Not found	0	25.7143	83.3333	hypo
Chr5:21289559-21289559	5	21289559	21289559	0.0285134	fnbp1l	fnbp1l	+	overlapping	0	65	4.54545	hyper
Chr5:22200604-22200604	5	22200604	22200604	0.0429937	eps15	eps15	-	overlapping	0	23.8095	77.1429	hypo
Chr5:24763354-24763354	5	24763354	24763354	0.0391443	tm198	tm198	+	overlapping	0	58.3333	100	hypo
Chr5:31523607-31523607	5	31523607	31523607	0.0365206	sema6b	sema6b	+	overlapping	0	91.358	64.7887	hyper
Chr6:3212865-3212865	6	3212865	3212865	0.027632	LOC108266187	LOC108266187	+	downstream	1308	0	57.1429	hypo
Chr6:5722294-5722294	6	5722294	5722294	0.0173381	LOC108266186	LOC108266186	+	overlapping	0	85.7143	27.5862	hyper
Chr6:8051024-8051024	6	8051024	8051024	0.0440852	baz2b	baz2b	+	overlapping	0	100	36.3636	hyper
Chr6:10169063-10169063	6	10169063	10169063	0.0481986	null	null		Not found	0	92.3077	40.9091	hyper
Chr6:12058562-12058562	6	12058562	12058562	0.0281312	null	null		Not found	0	78.2609	11.7647	hyper
Chr6:15077972-15077972	6	15077972	15077972	0.0390637	LOC108266388	LOC108266388	+	overlapping	0	100	42.3077	hyper
Chr6:16324199-16324199	6	16324199	16324199	0.0294614	st6gal2	st6gal2	-	overlapping	0	23.5294	87.5	hypo
Chr6:17352687-17352687	6	17352687	17352687	0.0419375	LOC108266349	LOC108266349	+	overlapping	0	48.1481	100	hypo
Chr6:18686750-18686750	6	18686750	18686750	0.0462763	LOC108266235	LOC108266235	+	upstream	848	21.4286	88.8889	hypo
Chr6:20148820-20148820	6	20148820	20148820	0.0494722	null	null		Not found	0	100	21.4286	hyper
Chr6:21758488-21758488	6	21758488	21758488	0.0362534	slc39a10	slc39a10	-	overlapping	0	50	100	hypo
Chr6:24339313-24339313	6	24339313	24339313	0.0325398	null	null		Not found	0	94.7369	29.4118	hyper
Chr6:24444933-24444933	6	24444933	24444933	0.029326	null	null		Not found	0	37.5	90.3226	hypo
Chr6:25905742-25905742	6	25905742	25905742	0.0484472	map2	map2	+	overlapping	0	100	61.5385	hyper
Chr6:29224147-29224147	6	29224147	29224147	0.0276982	LOC108266382	LOC108266382	-	overlapping	0	95.2381	34.7826	hyper
Chr6:30253814-30253814	6	30253814	30253814	0.0106858	nalcn	nalcn	+	overlapping	0	84.2105	10	hyper
Chr6:30296085-30296085	6	30296085	30296085	0.0320919	LOC108266656	LOC108266656	-	overlapping	0	8.33333	91.6667	hypo
Chr6:30372895-30372895	6	30372895	30372895	0.0311198	LOC108266277	LOC108266277	-	overlapping	0	87.5	29.1667	hyper
Chr6:30500900-30500900	6	30500900	30500900	0.0147592	clybl	clybl	-	overlapping	0	77.7778	0	hyper
Chr6:30548385-30548385	6	30548385	30548385	0.0145579	clybl	clybl	-	overlapping	0	100	7.69231	hyper
Chr6:30618533-30618533	6	30618533	30618533	0.0417407	LOC108266692	LOC108266692	-	upstream	1904	86.9565	18.1818	hyper
Chr6:31162325-31162325	6	31162325	31162325	0.00667521	LOC108266897	LOC108266897	+	overlapping	0	5.26316	77.7778	hypo
Chr6:31458633-31458633	6	31458633	31458633	0.0410914	LOC108266906	LOC108266906	-	overlapping	0	14.2857	91.6667	hypo
Chr6:31500119-31500119	6	31500119	31500119	0.0494722	LOC108266871	LOC108266871	-	overlapping	0	4.7619	62.5	hypo
Chr6:31595723-31595723	6	31595723	31595723	0.0233763	fancb	fancb	+	overlapping	0	87.5	22.2222	hyper
Chr6:31989427-31989427	6	31989427	31989427	0.0382316	LOC108266218	LOC108266218	+	overlapping	0	39.2857	86.4865	hypo
Chr6:32076263-32076263	6	32076263	32076263	0.0404732	null	null		Not found	0	80.7692	29.4118	hyper
Chr7:5010090-5010090	7	5010090	5010090	0.0352061	LOC108268129	LOC108268129	-	overlapping	0	26.6667	94.4444	hypo
Chr7:6607688-6607688	7	6607688	6607688	0.041671	LOC108268291	LOC108268291	+	overlapping	0	100	54.5455	hyper
Chr7:8261913-8261913	7	8261913	8261913	0.0389199	LOC108267888	LOC108267888	+	overlapping	0	100	58.3333	hyper
Chr7:9269695-9269695	7	9269695	9269695	0.0429937	null	null		Not found	0	100	37.5	hyper
Chr7:11878036-11878036	7	11878036	11878036	0.0118952	LOC108267754	LOC108267754	-	downstream	1376	8.33333	73.913	hypo
Chr7:12621833-12621833	7	12621833	12621833	0.0430844	LOC108267572	LOC108267572	-	overlapping	0	78.5714	13.6364	hyper
Chr7:13027555-13027555	7	13027555	13027555	0.0174242	eif5a	eif5a	-	overlapping	0	8.69565	83.3333	hypo
Chr7:13652976-13652976	7	13652976	13652976	0.0435772	sepsecs	sepsecs	+	overlapping	0	13.6364	73.6842	hypo
Chr7:14336845-14336845	7	14336845	14336845	0.0160403	kcnip4	kcnip4	+	overlapping	0	88.8889	12.5	hyper
Chr7:15183268-15183268	7	15183268	15183268	0.0419375	LOC108268320	LOC108268320	+	overlapping	0	80.9524	21.7391	hyper
Chr7:15368302-15368302	7	15368302	15368302	0.0461871	cnfnb	cnfnb	-	downstream	192	66.6667	6.25	hyper
Chr7:15526367-15526367	7	15526367	15526367	0.0431614	fgf11	fgf11	-	overlapping	0	45	100	hypo
Chr7:15889792-15889792	7	15889792	15889792	0.00710207	pop7	pop7	-	downstream	581	20	82.7586	hypo
Chr7:16279313-16279313	7	16279313	16279313	0.0415048	dnah2	dnah2	+	overlapping	0	73.3333	9.52381	hyper
Chr7:16284549-16284549	7	16284549	16284549	0.039921	dnah2	dnah2	+	overlapping	0	20.6897	75	hypo
Chr7:17431886-17431886	7	17431886	17431886	0.0142142	cct7	cct7	-	downstream	288	4	66.6667	hypo
Chr7:17525379-17525379	7	17525379	17525379	0.029326	LOC108267602	LOC108267602	-	overlapping	0	83.3333	0	hyper
Chr7:18130321-18130321	7	18130321	18130321	0.0440852	LOC108267694	LOC108267694	+	overlapping	0	94.7369	27.2727	hyper
Chr7:19667897-19667897	7	19667897	19667897	0.0332791	rbpj	rbpj	-	overlapping	0	72.7273	0	hyper
Chr7:21520964-21520964	7	21520964	21520964	0.0362534	nat16	nat16	+	overlapping	0	57.8947	0	hyper
Chr7:22274191-22274191	7	22274191	22274191	0.00312756	LOC108267927	LOC108267927	+	overlapping	0	0	81.8182	hypo
Chr7:22433207-22433207	7	22433207	22433207	0.0342424	LOC108267951	LOC108267951	-	overlapping	0	35.7143	94.7369	hypo
Chr7:22618202-22618202	7	22618202	22618202	0.0170782	LOC108267954	LOC108267954	-	overlapping	0	81.8182	14.2857	hyper
Chr7:23013514-23013514	7	23013514	23013514	0.0429937	gba2	gba2	+	overlapping	0	100	26.087	hyper
Chr7:23034032-23034032	7	23034032	23034032	0.00287905	trnak-cuu	trnak-cuu	-	upstream	207	85.4167	54.902	hyper
Chr7:23034608-23034608	7	23034608	23034608	0.00428116	trnan-guu	trnan-guu	+	upstream	31	29.4798	56.4706	hypo
Chr7:23292987-23292987	7	23292987	23292987	0.049129	LOC108268328	LOC108268328	-	overlapping	0	81.25	8.33333	hyper
Chr7:23615814-23615814	7	23615814	23615814	0.0261684	LOC108267503	LOC108267503	-	overlapping	0	92.3077	8.33333	hyper
Chr7:24147974-24147974	7	24147974	24147974	0.047499	LOC108267272	LOC108267272	-	overlapping	0	81.8182	27.5862	hyper
Chr7:24196476-24196476	7	24196476	24196476	0.0337759	LOC108267272	LOC108267272	-	overlapping	0	88.2353	26.6667	hyper
Chr7:24700502-24700502	7	24700502	24700502	0.0323822	LOC108267854	LOC108267854	-	overlapping	0	92.3077	9.09091	hyper
Chr7:24802612-24802612	7	24802612	24802612	0.0323822	LOC108267854	LOC108267854	-	overlapping	0	23.5294	93.75	hypo
Chr7:24815442-24815442	7	24815442	24815442	0.0363481	LOC108267854	LOC108267854	-	overlapping	0	100	29.1667	hyper
Chr7:24960986-24960986	7	24960986	24960986	0.0300138	efcab14	efcab14	+	overlapping	0	85.7143	11.7647	hyper
Chr7:25403599-25403599	7	25403599	25403599	0.0265193	znf521	znf521	-	upstream	1554	81.4815	20	hyper
Chr7:25435271-25435271	7	25435271	25435271	0.0267059	znf521	znf521	-	overlapping	0	70	0	hyper
Chr7:25450718-25450718	7	25450718	25450718	0.0440852	znf521	znf521	-	overlapping	0	88.2353	20	hyper
Chr7:25488698-25488698	7	25488698	25488698	0.0106858	znf521	znf521	-	overlapping	0	85.7143	16.6667	hyper
Chr7:25900887-25900887	7	25900887	25900887	0.0430844	null	null		Not found	0	18.75	87.5	hypo
Chr7:25926718-25926718	7	25926718	25926718	0.00453004	null	null		Not found	0	74.1936	4.54545	hyper
Chr7:25933195-25933195	7	25933195	25933195	0.0337759	null	null		Not found	0	40	100	hypo
Chr7:26133193-26133193	7	26133193	26133193	0.0493179	sharpin	sharpin	-	overlapping	0	6.66667	69.5652	hypo
Chr7:26133234-26133234	7	26133234	26133234	0.0288923	sharpin	sharpin	-	overlapping	0	4.7619	64	hypo
Chr7:26226352-26226352	7	26226352	26226352	0.0493179	dhx30	dhx30	-	overlapping	0	76.1905	18.1818	hyper
Chr7:26969634-26969634	7	26969634	26969634	0.0174242	LOC108267725	LOC108267725	-	upstream	476	30.9091	82.1429	hypo
Chr7:27390433-27390433	7	27390433	27390433	0.0456708	null	null		Not found	0	33.3333	100	hypo
Chr8:978090-978090	8	978090	978090	0.0367744	LOC108269325	LOC108269325	-	overlapping	0	66.6667	5	hyper
Chr8:2691943-2691943	8	2691943	2691943	0.0106858	null	null		Not found	0	84.6154	5	hyper
Chr8:3049076-3049076	8	3049076	3049076	0.0369696	LOC108269411	LOC108269411	+	overlapping	0	7.14286	57.6923	hypo
Chr8:3589388-3589388	8	3589388	3589388	0.0285134	gria3	gria3	-	overlapping	0	65	4.54545	hyper
Chr8:6937695-6937695	8	6937695	6937695	0.024955	null	null		Not found	0	97.0588	50	hyper
Chr8:8590329-8590329	8	8590329	8590329	0.045104	ap1ar	ap1ar	-	overlapping	0	40	100	hypo
Chr8:10886933-10886933	8	10886933	10886933	0.0493179	LOC108269352	LOC108269352	-	overlapping	0	34.7826	100	hypo
Chr8:11059890-11059890	8	11059890	11059890	0.0352061	LOC108268397	LOC108268397	-	overlapping	0	16.6667	93.3333	hypo
Chr8:11310875-11310875	8	11310875	11310875	0.0261684	fhl1	fhl1	+	downstream	1091	21.0526	86.3636	hypo
Chr8:12349663-12349663	8	12349663	12349663	0.0275857	LOC108269041	LOC108269041	-	overlapping	0	93.3333	18.75	hyper
Chr8:17572999-17572999	8	17572999	17572999	0.027632	LOC108268693	LOC108268693	-	overlapping	0	17.2414	73.0769	hypo
Chr8:17673704-17673704	8	17673704	17673704	0.0261684	LOC108269360	LOC108269360	-	overlapping	0	40.625	88.8889	hypo
Chr8:18054745-18054745	8	18054745	18054745	0.0417407	pla2g15	pla2g15	-	overlapping	0	13.0435	81.8182	hypo
Chr8:19398355-19398355	8	19398355	19398355	0.0499548	kiaa1549l	kiaa1549l	+	overlapping	0	92.3077	45.9459	hyper
Chr8:21262131-21262131	8	21262131	21262131	0.0444065	LOC108269000	LOC108269000	-	overlapping	0	84	29.1667	hyper
Chr8:22210627-22210627	8	22210627	22210627	0.0371899	LOC108268921	LOC108268921	+	overlapping	0	15.7895	82.3529	hypo
Chr8:24102089-24102089	8	24102089	24102089	0.0352061	LOC108269267	LOC108269267	-	overlapping	0	100	18.75	hyper
Chr8:24441872-24441872	8	24441872	24441872	0.0473794	spon2	spon2	-	overlapping	0	13.6364	71.4286	hypo
Chr8:24906038-24906038	8	24906038	24906038	0.0392936	LOC108269184	LOC108269184	-	upstream	570	91.6667	9.09091	hyper
Chr8:25683213-25683213	8	25683213	25683213	0.0429937	rapgef2	rapgef2	-	overlapping	0	9.09091	83.3333	hypo
Chr8:29528272-29528272	8	29528272	29528272	0.0490621	LOC108269354	LOC108269354	+	overlapping	0	89.4737	27.7778	hyper
Chr9:122114-122114	9	122114	122114	0.0402388	null	null		Not found	0	85.1852	18.1818	hyper
Chr9:1240815-1240815	9	1240815	1240815	0.0493179	LOC108270006	LOC108270006	+	overlapping	0	4.7619	57.1429	hypo
Chr9:2522428-2522428	9	2522428	2522428	0.0492759	nrxn3	nrxn3	+	overlapping	0	0	62.5	hypo
Chr9:2635436-2635436	9	2635436	2635436	0.0456708	ston2	ston2	-	overlapping	0	70	0	hyper
Chr9:2913698-2913698	9	2913698	2913698	0.0497899	LOC108270040	LOC108270040	-	overlapping	0	0	62.5	hypo
Chr9:4023633-4023633	9	4023633	4023633	0.0427053	null	null		Not found	0	74.0741	21.4286	hyper
Chr9:5209300-5209300	9	5209300	5209300	0.0490621	c9h14orf28	c9h14orf28	+	downstream	1802	10.5263	72.2222	hypo
Chr9:5984700-5984700	9	5984700	5984700	0.011534	smyd3	smyd3	+	overlapping	0	95.4545	29.1667	hyper
Chr9:6922350-6922350	9	6922350	6922350	0.0479112	scfd1	scfd1	-	overlapping	0	42.8571	92.8571	hypo
Chr9:7386684-7386684	9	7386684	7386684	0.0235081	tecpr2	tecpr2	-	overlapping	0	0	48.3871	hypo
Chr9:7547996-7547996	9	7547996	7547996	0.0494722	null	null		Not found	0	21.4286	100	hypo
Chr9:9009786-9009786	9	9009786	9009786	0.0281246	LOC108269625	LOC108269625	+	upstream	664	0	43.75	hypo
Chr9:9231064-9231064	9	9231064	9231064	0.0390637	LOC108269612	LOC108269612	-	overlapping	0	42.8571	0	hyper
Chr9:10305623-10305623	9	10305623	10305623	0.0253185	znf839	znf839	+	upstream	979	56.7568	6.89655	hyper
Chr9:10393472-10393472	9	10393472	10393472	0.0417407	null	null		Not found	0	26.6667	84.2105	hypo
Chr9:10845528-10845528	9	10845528	10845528	0.0440852	LOC108270114	LOC108270114	+	overlapping	0	55.5556	0	hyper
Chr9:10961152-10961152	9	10961152	10961152	0.0188363	null	null		Not found	0	82.7586	20	hyper
Chr9:11198897-11198897	9	11198897	11198897	0.0306795	null	null		Not found	0	75	0	hyper
Chr9:11294721-11294721	9	11294721	11294721	0.0294838	null	null		Not found	0	66.6667	0	hyper
Chr9:11313014-11313014	9	11313014	11313014	0.0458913	null	null		Not found	0	7.14286	76.4706	hypo
Chr9:11434073-11434073	9	11434073	11434073	0.0490621	LOC108269814	LOC108269814	-	overlapping	0	100	54.5455	hyper
Chr9:11501387-11501387	9	11501387	11501387	0.0311198	LOC108269814	LOC108269814	-	overlapping	0	70	0	hyper
Chr9:12436872-12436872	9	12436872	12436872	0.0372108	LOC108270331	LOC108270331	-	overlapping	0	8.69565	66.6667	hypo
Chr9:12712710-12712710	9	12712710	12712710	0.0373235	null	null		Not found	0	10	71.4286	hypo
Chr9:13369369-13369369	9	13369369	13369369	0.0153219	LOC108270124	LOC108270124	+	overlapping	0	84.6154	11.5385	hyper
Chr9:13384760-13384760	9	13384760	13384760	0.0420077	LOC108270124	LOC108270124	+	overlapping	0	87.5	21.0526	hyper
Chr9:13707326-13707326	9	13707326	13707326	0.0275857	eprs	eprs	+	overlapping	0	93.3333	18.75	hyper
Chr9:13854447-13854447	9	13854447	13854447	0.0115731	null	null		Not found	0	13.3333	94.1176	hypo
Chr9:14201766-14201766	9	14201766	14201766	0.0440852	LOC108270353	LOC108270353	+	overlapping	0	61.1111	4.54545	hyper
Chr9:14225043-14225043	9	14225043	14225043	0.0497847	null	null		Not found	0	50	0	hyper
Chr9:14826787-14826787	9	14826787	14826787	0.0439923	LOC108270102	LOC108270102	-	overlapping	0	65	5.26316	hyper
Chr9:15103563-15103563	9	15103563	15103563	0.0160403	nkx2-2	nkx2-2	+	overlapping	0	100	11.7647	hyper
Chr9:15221675-15221675	9	15221675	15221675	0.0228735	kiz	kiz	-	overlapping	0	80.9524	7.14286	hyper
Chr9:15307040-15307040	9	15307040	15307040	0.0187643	null	null		Not found	0	68.75	0	hyper
Chr9:15318464-15318464	9	15318464	15318464	0.0179431	ralgapa2	ralgapa2	+	overlapping	0	58.8235	3.22581	hyper
Chr9:15333034-15333034	9	15333034	15333034	0.0440852	ralgapa2	ralgapa2	+	overlapping	0	57.6923	0	hyper
Chr9:15653945-15653945	9	15653945	15653945	0.0474774	galnt16	galnt16	+	overlapping	0	90.9091	9.09091	hyper
Chr9:15808115-15808115	9	15808115	15808115	0.04516	ubr1	ubr1	+	overlapping	0	100	27.2727	hyper
Chr9:16521351-16521351	9	16521351	16521351	0.0352061	npas3	npas3	+	overlapping	0	87.5	9.09091	hyper
Chr9:17152104-17152104	9	17152104	17152104	0.0388507	kiaa0586	kiaa0586	-	overlapping	0	42.1053	96	hypo
Chr9:17914861-17914861	9	17914861	17914861	0.0391443	tatdn3	tatdn3	-	overlapping	0	57.8947	97.1429	hypo
Chr9:18131095-18131095	9	18131095	18131095	0.0337759	enpp4	enpp4	+	overlapping	0	42.8571	96.1539	hypo
Chr9:18136084-18136084	9	18136084	18136084	0.0149345	enpp4	enpp4	+	overlapping	0	100	44.8276	hyper
Chr9:18297755-18297755	9	18297755	18297755	0.049129	cdc5l	cdc5l	-	overlapping	0	78.5714	7.14286	hyper
Chr9:18297809-18297809	9	18297809	18297809	0.0365719	cdc5l	cdc5l	-	overlapping	0	16.6667	86.6667	hypo
Chr9:18864449-18864449	9	18864449	18864449	0.0462786	null	null		Not found	0	40	0	hyper
Chr9:18880787-18880787	9	18880787	18880787	0.0261684	LOC108269530	LOC108269530	+	overlapping	0	58.0645	6.89655	hyper
Chr9:18931796-18931796	9	18931796	18931796	0.0309669	ptpn21	ptpn21	+	overlapping	0	72.2222	5.55556	hyper
Chr9:19065656-19065656	9	19065656	19065656	0.00661282	null	null		Not found	0	22.2222	84.6154	hypo
Chr9:19066642-19066642	9	19066642	19066642	0.0297681	null	null		Not found	0	57.8947	3.7037	hyper
Chr9:19382937-19382937	9	19382937	19382937	0.0269374	aqr	aqr	-	overlapping	0	23.5294	94.1176	hypo
Chr9:19418003-19418003	9	19418003	19418003	0.0472616	dph6	dph6	-	overlapping	0	36.3636	88.8889	hypo
Chr9:19462903-19462903	9	19462903	19462903	0.0469603	dph6	dph6	-	overlapping	0	64.7059	0	hyper
Chr9:19475597-19475597	9	19475597	19475597	0.0101357	dph6	dph6	-	overlapping	0	33.3333	100	hypo
Chr9:19591596-19591596	9	19591596	19591596	0.0429937	null	null		Not found	0	30.7692	82.7586	hypo
Chr9:20083874-20083874	9	20083874	20083874	0.0309203	ttc8	ttc8	+	overlapping	0	56.5217	0	hyper
Chr9:20413476-20413476	9	20413476	20413476	0.0160403	null	null		Not found	0	0	84.2105	hypo
Chr9:20510538-20510538	9	20510538	20510538	0.0337759	null	null		Not found	0	80	7.69231	hyper
Chr9:20510658-20510658	9	20510658	20510658	0.00191765	null	null		Not found	0	90.4762	0	hyper
Chr9:20554287-20554287	9	20554287	20554287	0.0171838	dlst	dlst	+	overlapping	0	94.7369	16.6667	hyper
Chr9:21065269-21065269	9	21065269	21065269	0.0225771	null	null		Not found	0	74.0741	15.3846	hyper
Chr9:21146176-21146176	9	21146176	21146176	0.0253185	LOC108270483	LOC108270483	-	overlapping	0	82.6087	8.33333	hyper
Chr9:21308514-21308514	9	21308514	21308514	0.0160403	tssc1	tssc1	-	upstream	40	52	0	hyper
Chr9:21347865-21347865	9	21347865	21347865	0.00809238	tssc1	tssc1	-	overlapping	0	75	4.7619	hyper
Chr9:21347905-21347905	9	21347905	21347905	0.0473794	tssc1	tssc1	-	overlapping	0	54.1667	0	hyper
Chr9:21353170-21353170	9	21353170	21353170	0.0497899	trappc12	trappc12	+	overlapping	0	55.5556	0	hyper
Chr9:21382300-21382300	9	21382300	21382300	0.040544	trappc12	trappc12	+	overlapping	0	92.8571	20	hyper
Chr9:21384305-21384305	9	21384305	21384305	0.0472692	trappc12	trappc12	+	overlapping	0	35	82.1429	hypo
Chr9:21387547-21387547	9	21387547	21387547	0.0296167	adi1	adi1	-	overlapping	0	81.8182	0	hyper
Chr9:21449195-21449195	9	21449195	21449195	0.029326	LOC108269504	LOC108269504	+	upstream	1941	71.4286	0	hyper
Chr9:21449196-21449196	9	21449196	21449196	0.0350902	LOC108269504	LOC108269504	+	upstream	1942	64.7059	0	hyper
Chr9:21482760-21482760	9	21482760	21482760	0.0337759	LOC108270014	LOC108270014	-	overlapping	0	76	19.2308	hyper
Chr9:21595832-21595832	9	21595832	21595832	0.0389621	LOC108270014	LOC108270014	-	overlapping	0	11.1111	65.2174	hypo
Chr9:21649571-21649571	9	21649571	21649571	0.024955	LOC108270014	LOC108270014	-	overlapping	0	83.3333	11.7647	hyper
Chr9:21685848-21685848	9	21685848	21685848	0.049129	null	null		Not found	0	63.6364	14.8148	hyper
Chr9:21716415-21716415	9	21716415	21716415	0.0480873	null	null		Not found	0	43.4783	0	hyper
Chr9:21795376-21795376	9	21795376	21795376	0.0304937	LOC108269987	LOC108269987	+	overlapping	0	88.8889	18.75	hyper
Chr9:21807434-21807434	9	21807434	21807434	0.0419375	LOC108269987	LOC108269987	+	overlapping	0	36.8421	100	hypo
Chr9:21872196-21872196	9	21872196	21872196	0.0472616	LOC108269987	LOC108269987	+	overlapping	0	11.1111	63.6364	hypo
Chr9:21907549-21907549	9	21907549	21907549	0.045104	LOC108269987	LOC108269987	+	overlapping	0	56.25	0	hyper
Chr9:21959843-21959843	9	21959843	21959843	0.024955	zdhhc14	zdhhc14	+	overlapping	0	78.5714	9.09091	hyper
Chr9:21970668-21970668	9	21970668	21970668	0.0494722	zdhhc14	zdhhc14	+	overlapping	0	85	16.6667	hyper
Chr9:21998242-21998242	9	21998242	21998242	0.0223929	zdhhc14	zdhhc14	+	overlapping	0	77.7778	0	hyper
Chr9:22027604-22027604	9	22027604	22027604	0.0493179	gnmt	gnmt	-	overlapping	0	81.8182	23.8095	hyper
Chr9:22030239-22030239	9	22030239	22030239	0.00460134	gnmt	gnmt	-	overlapping	0	8.33333	84.2105	hypo
Chr9:22030270-22030270	9	22030270	22030270	0.0469603	gnmt	gnmt	-	overlapping	0	85	20	hyper
Chr9:22044774-22044774	9	22044774	22044774	0.0207357	LOC108269550	LOC108269550	+	overlapping	0	0	66.6667	hypo
Chr9:22046950-22046950	9	22046950	22046950	0.0232771	LOC108269550	LOC108269550	+	overlapping	0	88.8889	21.7391	hyper
Chr9:22257793-22257793	9	22257793	22257793	0.0391443	daam2	daam2	+	overlapping	0	95.6522	40	hyper
Chr9:22338621-22338621	9	22338621	22338621	0.0294838	daam2	daam2	+	overlapping	0	80.7692	21.7391	hyper
Chr9:22393996-22393996	9	22393996	22393996	0.0494722	null	null		Not found	0	85.7143	9.09091	hyper
Chr9:22393997-22393997	9	22393997	22393997	0.0253185	null	null		Not found	0	88.8889	14.2857	hyper
Chr9:22430635-22430635	9	22430635	22430635	0.0174242	bre	bre	-	overlapping	0	6.66667	91.6667	hypo
Chr9:22446554-22446554	9	22446554	22446554	0.0429937	bre	bre	-	overlapping	0	7.14286	75	hypo
Chr9:22453453-22453453	9	22453453	22453453	0.00876852	bre	bre	-	overlapping	0	30	95.4545	hypo
Chr9:22453463-22453463	9	22453463	22453463	0.0107833	bre	bre	-	overlapping	0	31.0345	95.4545	hypo
Chr9:22632199-22632199	9	22632199	22632199	0.0493179	null	null		Not found	0	81.8182	23.8095	hyper
Chr9:22653293-22653293	9	22653293	22653293	0.0349237	null	null		Not found	0	28.5714	91.6667	hypo
Chr9:22675663-22675663	9	22675663	22675663	0.0100335	null	null		Not found	0	84.6154	0	hyper
Chr9:22728307-22728307	9	22728307	22728307	0.0136846	null	null		Not found	0	72	8.33333	hyper
Chr9:23147816-23147816	9	23147816	23147816	0.0410914	null	null		Not found	0	84.6154	7.69231	hyper
Chr9:23290106-23290106	9	23290106	23290106	0.0391443	LOC108270425	LOC108270425	-	overlapping	0	80	24	hyper
Chr9:23485527-23485527	9	23485527	23485527	0.0382316	null	null		Not found	0	78.9474	19.2308	hyper
Chr9:23510709-23510709	9	23510709	23510709	0.029326	LOC108270426	LOC108270426	-	overlapping	0	71.4286	15.3846	hyper
Chr9:23528075-23528075	9	23528075	23528075	0.0429937	LOC108270426	LOC108270426	-	overlapping	0	74.0741	20	hyper
Chr9:23568056-23568056	9	23568056	23568056	0.0429937	LOC108270426	LOC108270426	-	overlapping	0	85.7143	13.3333	hyper
Chr9:23597054-23597054	9	23597054	23597054	0.0230275	LOC108270426	LOC108270426	-	overlapping	0	63.1579	8.57143	hyper
Chr9:23605841-23605841	9	23605841	23605841	0.0296312	LOC108270426	LOC108270426	-	overlapping	0	68.9655	17.6471	hyper
Chr9:23716162-23716162	9	23716162	23716162	0.0429937	null	null		Not found	0	75	0	hyper
Chr9:23752728-23752728	9	23752728	23752728	0.0473794	null	null		Not found	0	71.4286	0	hyper
Chr9:23840569-23840569	9	23840569	23840569	0.0215366	smoc1	smoc1	+	overlapping	0	84.6154	22.7273	hyper
Chr9:23840769-23840769	9	23840769	23840769	0.0389024	smoc1	smoc1	+	overlapping	0	85	18.75	hyper
Chr9:23841141-23841141	9	23841141	23841141	0.040808	smoc1	smoc1	+	overlapping	0	57.1429	0	hyper
Chr9:23841272-23841272	9	23841272	23841272	0.0154412	smoc1	smoc1	+	overlapping	0	80.6452	12.5	hyper
Chr9:23882747-23882747	9	23882747	23882747	0.04516	smoc1	smoc1	+	overlapping	0	69.2308	13.6364	hyper
Chr9:23969256-23969256	9	23969256	23969256	0.0276422	null	null		Not found	0	93.3333	10	hyper
Chr9:24031381-24031381	9	24031381	24031381	0.016042	ythdf2	ythdf2	+	overlapping	0	71.4286	4.7619	hyper
Chr9:24105975-24105975	9	24105975	24105975	0.0435772	msra	msra	+	upstream	919	13.6364	73.6842	hypo
Chr9:24177065-24177065	9	24177065	24177065	0.045104	e2f2	e2f2	+	overlapping	0	15.7895	81.25	hypo
Chr9:24287797-24287797	9	24287797	24287797	0.00940769	null	null		Not found	0	100	38.4615	hyper
Chr9:24295800-24295800	9	24295800	24295800	0.0419375	rps6ka1	rps6ka1	-	overlapping	0	90.9091	13.3333	hyper
Chr9:24309915-24309915	9	24309915	24309915	0.0352061	rps6ka1	rps6ka1	-	overlapping	0	5.55556	73.3333	hypo
Chr9:24585060-24585060	9	24585060	24585060	0.00903234	null	null		Not found	0	16	100	hypo
Chr9:24725082-24725082	9	24725082	24725082	0.0294838	LOC108269896	PLB1	-	overlapping	0	57.6923	4	hyper
Chr9:24895835-24895835	9	24895835	24895835	0.0174242	shtn1	shtn1	-	overlapping	0	33.3333	100	hypo
Chr9:25006397-25006397	9	25006397	25006397	0.00453953	LOC108270284	LOC108270284	+	overlapping	0	81.25	10	hyper
Chr9:25034553-25034553	9	25034553	25034553	0.0160403	LOC108269587	PLA2G4F	+	overlapping	0	73.0769	9.09091	hyper
Chr9:25885604-25885604	9	25885604	25885604	0.0429937	pygb	pygb	-	overlapping	0	100	18.1818	hyper
Chr9:26157699-26157699	9	26157699	26157699	0.039921	LOC108269542	LOC108269542	-	overlapping	0	78.5714	10.5263	hyper
Chr10:3903959-3903959	10	3903959	3903959	0.0212036	LOC108271307	LOC108271307	-	overlapping	0	20	95.2381	hypo
Chr10:3941511-3941511	10	3941511	3941511	0.0365719	dpep1	dpep1	-	overlapping	0	19.0476	86.6667	hypo
Chr10:4454593-4454593	10	4454593	4454593	0.0267059	eml6	eml6	-	overlapping	0	100	30	hyper
Chr10:4754272-4754272	10	4754272	4754272	0.0469603	adamts7	adamts7	+	overlapping	0	0	64.7059	hypo
Chr10:4804010-4804010	10	4804010	4804010	0.0415935	LOC108270560	LOC108270560	+	overlapping	0	0	78.5714	hypo
Chr10:4851947-4851947	10	4851947	4851947	0.025178	trip4	trip4	+	overlapping	0	25	95.2381	hypo
Chr10:5290016-5290016	10	5290016	5290016	0.0462786	LOC108271025	LOC108271025	+	overlapping	0	100	40	hyper
Chr10:5409863-5409863	10	5409863	5409863	0.0420422	pacsin3	pacsin3	+	overlapping	0	50	96.7742	hypo
Chr10:5450545-5450545	10	5450545	5450545	0.0439923	ano1	ano1	-	overlapping	0	5.26316	65	hypo
Chr10:5466757-5466757	10	5466757	5466757	0.0435772	ano1	ano1	-	overlapping	0	5.55556	71.4286	hypo
Chr10:5582104-5582104	10	5582104	5582104	0.0130415	oraov1	oraov1	+	downstream	760	2.7027	50	hypo
Chr10:5603339-5603339	10	5603339	5603339	0.0410914	null	null		Not found	0	100	42.1053	hyper
Chr10:5764046-5764046	10	5764046	5764046	0.0253185	tpcn2	tpcn2	-	overlapping	0	93.1034	43.2432	hyper
Chr10:5949497-5949497	10	5949497	5949497	0.0461871	LOC108271315	LOC108271315	+	overlapping	0	94.1176	25	hyper
Chr10:6132032-6132032	10	6132032	6132032	0.0323822	bola3	bola3	+	overlapping	0	100	37.5	hyper
Chr10:6168119-6168119	10	6168119	6168119	0.0420077	vat1l	vat1l	+	overlapping	0	86.1111	40.625	hyper
Chr10:7288567-7288567	10	7288567	7288567	0.0437052	tmc8	tmc8	+	overlapping	0	13.3333	64	hypo
Chr10:7301155-7301155	10	7301155	7301155	0.0253185	LOC108271080	LOC108271080	+	overlapping	0	14.2857	80	hypo
Chr10:7301156-7301156	10	7301156	7301156	0.0189872	LOC108271080	LOC108271080	+	overlapping	0	4.34783	66.6667	hypo
Chr10:7536971-7536971	10	7536971	7536971	0.0473794	LOC108271087	LOC108271087	-	overlapping	0	83.3333	24	hyper
Chr10:7540066-7540066	10	7540066	7540066	0.0270586	LOC108271087	LOC108271087	-	overlapping	0	6.81818	52.381	hypo
Chr10:7746290-7746290	10	7746290	7746290	0.0212036	nid1	nid1	-	overlapping	0	34.6154	90	hypo
Chr10:7804651-7804651	10	7804651	7804651	0.045104	LOC108271124	LOC108271124	-	overlapping	0	25	81.4815	hypo
Chr10:7997606-7997606	10	7997606	7997606	0.0252534	null	null		Not found	0	7.69231	65.2174	hypo
Chr10:8024966-8024966	10	8024966	8024966	0.0294838	LOC101154672	LOC101154672	+	overlapping	0	90.9091	11.7647	hyper
Chr10:8167094-8167094	10	8167094	8167094	0.0469603	akap13	akap13	+	overlapping	0	100	35.2941	hyper
Chr10:8183357-8183357	10	8183357	8183357	0.0389024	null	null		Not found	0	95	27.2727	hyper
Chr10:8314896-8314896	10	8314896	8314896	0.0498594	ntrk3	ntrk3	-	overlapping	0	95.2381	38.8889	hyper
Chr10:8421869-8421869	10	8421869	8421869	0.0160403	null	null		Not found	0	91.3043	20	hyper
Chr10:8448291-8448291	10	8448291	8448291	0.0294614	mrpl46	mrpl46	-	overlapping	0	7.14286	57.1429	hypo
Chr10:8763011-8763011	10	8763011	8763011	0.0389771	LOC108270703	LOC108270703	-	overlapping	0	0	63.6364	hypo
Chr10:8807827-8807827	10	8807827	8807827	0.0363481	LOC108270704	LOC108270704	-	overlapping	0	87.8788	33.3333	hyper
Chr10:9824453-9824453	10	9824453	9824453	0.0384199	arnt2	arnt2	+	overlapping	0	38.8889	100	hypo
Chr10:10243455-10243455	10	10243455	10243455	0.0440852	stard5	stard5	-	overlapping	0	29.4118	94.1176	hypo
Chr10:11771867-11771867	10	11771867	11771867	0.0337759	armc9	armc9	+	overlapping	0	28	89.4737	hypo
Chr10:11790981-11790981	10	11790981	11790981	0.0235802	null	null		Not found	0	0	52	hypo
Chr10:11971985-11971985	10	11971985	11971985	0.0228319	null	null		Not found	0	92	31.8182	hyper
Chr10:12242132-12242132	10	12242132	12242132	0.0419375	null	null		Not found	0	100	35.7143	hyper
Chr10:12706726-12706726	10	12706726	12706726	0.0363481	cers1	cers1	+	overlapping	0	0	63.1579	hypo
Chr10:12713110-12713110	10	12713110	12713110	0.0365328	cers1	cers1	+	overlapping	0	9.67742	60	hypo
Chr10:12747266-12747266	10	12747266	12747266	0.0259466	null	null		Not found	0	95.6522	37.5	hyper
Chr10:12800857-12800857	10	12800857	12800857	0.0427053	myo9b	myo9b	+	overlapping	0	94.7369	33.3333	hyper
Chr10:12935502-12935502	10	12935502	12935502	0.0469603	LOC108271075	LOC108271075	+	overlapping	0	0	64.7059	hypo
Chr10:13046928-13046928	10	13046928	13046928	0.0494722	LOC108270871	LOC108270871	-	overlapping	0	13.7931	64	hypo
Chr10:13462702-13462702	10	13462702	13462702	0.0345579	serpinc1	serpinc1	-	overlapping	0	34.4828	94.4444	hypo
Chr10:13674633-13674633	10	13674633	13674633	0.0201604	null	null		Not found	0	92.3077	20	hyper
Chr10:13706592-13706592	10	13706592	13706592	0.0323822	LOC108270956	LOC108270956	+	overlapping	0	90.9091	44.1176	hyper
Chr10:13733754-13733754	10	13733754	13733754	0.0497901	LOC108271130	LOC108271130	+	downstream	721	100	38.8889	hyper
Chr10:13840792-13840792	10	13840792	13840792	0.0356757	ankmy1	ankmy1	+	overlapping	0	96.6667	50	hyper
Chr10:13887564-13887564	10	13887564	13887564	0.0456708	gpc1	gpc1	-	overlapping	0	38.4615	100	hypo
Chr10:13933112-13933112	10	13933112	13933112	0.039921	LOC108270519	LOC108270519	-	overlapping	0	15.625	76.9231	hypo
Chr10:14635577-14635577	10	14635577	14635577	0.011534	null	null		Not found	0	84.6154	18.1818	hyper
Chr10:14903142-14903142	10	14903142	14903142	0.0456708	null	null		Not found	0	100	41.6667	hyper
Chr10:14934470-14934470	10	14934470	14934470	0.0352061	LOC108270626	LOC108270626	-	overlapping	0	96.1539	38.4615	hyper
Chr10:15401004-15401004	10	15401004	15401004	0.0410914	LOC108271249	LOC108271249	-	overlapping	0	100	47.6191	hyper
Chr10:15496696-15496696	10	15496696	15496696	0.0337759	LOC108271074	LOC108271074	-	overlapping	0	22.7273	88.2353	hypo
Chr10:15627620-15627620	10	15627620	15627620	0.0217782	LOC108270685	LOC108270685	-	overlapping	0	70.5882	10	hyper
Chr10:15658535-15658535	10	15658535	15658535	0.0462763	LOC108270689	LOC108270689	+	overlapping	0	84.6154	15.7895	hyper
Chr10:15775312-15775312	10	15775312	15775312	0.0474774	patj	patj	-	overlapping	0	90.9091	9.09091	hyper
Chr10:15852391-15852391	10	15852391	15852391	0.0318364	patj	patj	-	overlapping	0	9.52381	71.4286	hypo
Chr10:16131356-16131356	10	16131356	16131356	0.0494722	LOC108271303	LOC108271303	+	overlapping	0	17.6471	76.9231	hypo
Chr10:16298197-16298197	10	16298197	16298197	0.0157753	rabgap1l	rabgap1l	+	overlapping	0	86.6667	15.3846	hyper
Chr10:16301595-16301595	10	16301595	16301595	0.00903234	rabgap1l	rabgap1l	+	overlapping	0	73.0769	4.7619	hyper
Chr10:16447074-16447074	10	16447074	16447074	0.0309669	pip5k1c	pip5k1c	-	overlapping	0	84.6154	30	hyper
Chr10:16561968-16561968	10	16561968	16561968	0.0337759	LOC108271013	LOC108271013	-	overlapping	0	6.25	53.5714	hypo
Chr10:17378540-17378540	10	17378540	17378540	0.0419375	fgf22	fgf22	+	overlapping	0	86.6667	9.09091	hyper
Chr10:17823223-17823223	10	17823223	17823223	0.0419375	LOC108270949	LOC108270949	+	overlapping	0	16.6667	92.8571	hypo
Chr10:17892281-17892281	10	17892281	17892281	0.0427053	LOC108270953	LOC108270953	-	overlapping	0	75	7.69231	hyper
Chr10:18268476-18268476	10	18268476	18268476	0.0271951	LOC108271164	LOC108271164	+	overlapping	0	72.093	21.4286	hyper
Chr10:18332877-18332877	10	18332877	18332877	0.0343281	LOC108271319	LOC108271319	-	upstream	1770	0	66.6667	hypo
Chr10:18503920-18503920	10	18503920	18503920	0.0156616	klc4	klc4	+	overlapping	0	18.1818	78.2609	hypo
Chr10:18508083-18508083	10	18508083	18508083	0.0419375	klc4	klc4	+	overlapping	0	48.1481	100	hypo
Chr10:18521951-18521951	10	18521951	18521951	0.022305	klc4	klc4	+	upstream	615	3.7037	56.6667	hypo
Chr10:18568688-18568688	10	18568688	18568688	0.0352061	LOC108271264	LOC108271264	+	overlapping	0	83.3333	6.66667	hyper
Chr10:18571860-18571860	10	18571860	18571860	0.0178524	LOC108271264	LOC108271264	+	overlapping	0	88	10	hyper
Chr10:18583312-18583312	10	18583312	18583312	0.0429937	LOC108271264	LOC108271264	+	overlapping	0	33.3333	84.375	hypo
Chr10:18586083-18586083	10	18586083	18586083	0.029326	LOC108271264	LOC108271264	+	overlapping	0	78.5714	9.52381	hyper
Chr10:18620709-18620709	10	18620709	18620709	0.0149505	LOC108271265	LOC108271265	-	overlapping	0	6.66667	80	hypo
Chr10:18851303-18851303	10	18851303	18851303	0.00708105	cp	cp	+	overlapping	0	13.6364	86.3636	hypo
Chr10:18851741-18851741	10	18851741	18851741	0.0228077	cp	cp	+	overlapping	0	24.4444	74.1936	hypo
Chr10:18860496-18860496	10	18860496	18860496	0.0367744	hps3	hps3	-	overlapping	0	76	7.69231	hyper
Chr10:18861030-18861030	10	18861030	18861030	0.049129	hps3	hps3	-	overlapping	0	81.25	8.33333	hyper
Chr10:18979501-18979501	10	18979501	18979501	0.0373235	LOC108270998	LOC108270998	+	overlapping	0	26.3158	83.3333	hypo
Chr10:19057195-19057195	10	19057195	19057195	0.0435772	LOC108270998	LOC108270998	+	overlapping	0	6.66667	81.8182	hypo
Chr10:19158516-19158516	10	19158516	19158516	0.0211786	null	null		Not found	0	13.0435	74.0741	hypo
Chr10:19239287-19239287	10	19239287	19239287	0.0309534	null	null		Not found	0	13.3333	81.8182	hypo
Chr10:19256913-19256913	10	19256913	19256913	0.0462786	nlgn1	nlgn1	+	overlapping	0	26.6667	100	hypo
Chr10:19350781-19350781	10	19350781	19350781	0.0405703	nlgn1	nlgn1	+	overlapping	0	7.14286	73.913	hypo
Chr10:19860333-19860333	10	19860333	19860333	0.045104	null	null		Not found	0	88.8889	33.3333	hyper
Chr10:19956328-19956328	10	19956328	19956328	0.0339686	null	null		Not found	0	92	33.3333	hyper
Chr10:20320801-20320801	10	20320801	20320801	0.0407206	prkacb	prkacb	-	overlapping	0	59.2593	10	hyper
Chr10:21052510-21052510	10	21052510	21052510	0.04516	LOC108271263	LOC108271263	+	upstream	638	72.7273	0	hyper
Chr10:21256467-21256467	10	21256467	21256467	0.0332916	gtpbp3	gtpbp3	+	overlapping	0	35	95.2381	hypo
Chr10:21419564-21419564	10	21419564	21419564	0.0460512	LOC108270588	LOC108270588	+	upstream	361	52.6316	100	hypo
Chr10:21583328-21583328	10	21583328	21583328	0.0174242	diras1	diras1	-	downstream	1747	91.8919	39.1304	hyper
Chr10:21873002-21873002	10	21873002	21873002	0.0410914	LOC108270589	LOC108270589	+	overlapping	0	92.3077	15.3846	hyper
Chr10:21961907-21961907	10	21961907	21961907	0.0206757	null	null		Not found	0	22.8571	76.6667	hypo
Chr10:21991317-21991317	10	21991317	21991317	0.0156616	lsg1	lsg1	+	downstream	866	40	100	hypo
Chr10:23892015-23892015	10	23892015	23892015	0.0341654	LOC108270744	LOC108270744	-	overlapping	0	86.6667	8.33333	hyper
Chr10:24380054-24380054	10	24380054	24380054	0.0187643	LOC108270789	LOC108270789	+	downstream	658	0	86.6667	hypo
Chr10:24589262-24589262	10	24589262	24589262	0.0349237	LOC108270818	LOC108270818	-	overlapping	0	55.5556	0	hyper
Chr10:25221942-25221942	10	25221942	25221942	0.0235802	null	null		Not found	0	7.69231	84.2105	hypo
Chr10:25243881-25243881	10	25243881	25243881	0.045104	LOC108270832	LOC108270832	+	overlapping	0	81.25	15.7895	hyper
Chr10:25336443-25336443	10	25336443	25336443	0.0443059	LOC108270832	LOC108270832	+	overlapping	0	35.4839	87.5	hypo
Chr10:25573155-25573155	10	25573155	25573155	0.0390637	LOC108270762	LOC108270762	+	overlapping	0	75.8621	25	hyper
Chr10:25701297-25701297	10	25701297	25701297	0.0415935	shc2	shc2	-	overlapping	0	76.1905	15	hyper
Chr10:26138991-26138991	10	26138991	26138991	0.0391443	null	null		Not found	0	66.6667	5.88235	hyper
Chr10:26236760-26236760	10	26236760	26236760	0.0497847	LOC108270636	LOC108270636	+	downstream	418	0	50	hypo
Chr10:26410156-26410156	10	26410156	26410156	0.0311198	ccdc50	ccdc50	-	overlapping	0	94.4444	23.0769	hyper
Chr10:26453087-26453087	10	26453087	26453087	0.010249	glrx2	glrx2	-	overlapping	0	73.913	4.7619	hyper
Chr10:26475137-26475137	10	26475137	26475137	0.0349237	LOC108270796	LOC108270796	-	overlapping	0	100	44.4444	hyper
Chr10:26812620-26812620	10	26812620	26812620	0.0368816	null	null		Not found	0	76	23.5294	hyper
Chr10:26873410-26873410	10	26873410	26873410	0.0389024	LOC108271440	LOC108271440	-	overlapping	0	90	25	hyper
Chr10:26995861-26995861	10	26995861	26995861	0.0473794	helz2	helz2	-	overlapping	0	71.4286	0	hyper
Chr10:27048734-27048734	10	27048734	27048734	0.0462786	LOC108270681	LOC108270681	+	overlapping	0	6.66667	75	hypo
Chr10:27304074-27304074	10	27304074	27304074	0.027632	lrp4	lrp4	+	overlapping	0	26.6667	100	hypo
Chr10:27400198-27400198	10	27400198	27400198	0.0257283	nell1	nell1	-	overlapping	0	89.4737	25	hyper
Chr10:27443289-27443289	10	27443289	27443289	0.0402388	nell1	nell1	-	overlapping	0	53.5714	0	hyper
Chr10:27552289-27552289	10	27552289	27552289	0.0281312	nell1	nell1	-	overlapping	0	75	10	hyper
Chr10:27562654-27562654	10	27562654	27562654	0.0427053	nell1	nell1	-	overlapping	0	70.8333	6.66667	hyper
Chr10:27704783-27704783	10	27704783	27704783	0.0320337	prmt3	prmt3	-	overlapping	0	23.8095	82.1429	hypo
Chr10:27752033-27752033	10	27752033	27752033	0.00477244	prmt3	prmt3	-	overlapping	0	87.5	19.0476	hyper
Chr10:27990830-27990830	10	27990830	27990830	0.0294838	anx2a	anx2a	+	overlapping	0	6.25	83.3333	hypo
Chr10:28081893-28081893	10	28081893	28081893	0.0156681	LOC108270582	LOC108270582	-	overlapping	0	95.2381	18.1818	hyper
Chr10:28285807-28285807	10	28285807	28285807	0.0429937	dennd1b	dennd1b	-	overlapping	0	4.54545	64.2857	hypo
Chr10:28485420-28485420	10	28485420	28485420	0.0402388	nek7	nek7	+	upstream	833	92.3077	10	hyper
Chr10:28700592-28700592	10	28700592	28700592	0.0230318	ptprc	ptprc	+	upstream	617	9.52381	80	hypo
Chr10:28815840-28815840	10	28815840	28815840	0.0362356	null	null		Not found	0	13.3333	86.6667	hypo
Chr10:28850438-28850438	10	28850438	28850438	0.0365719	null	null		Not found	0	19.0476	83.3333	hypo
Chr10:28875482-28875482	10	28875482	28875482	0.0479496	nr5a2	nr5a2	+	overlapping	0	93.75	26.6667	hyper
Chr10:28926989-28926989	10	28926989	28926989	0.0235802	LOC108270555	LOC108270555	-	overlapping	0	93.75	15.3846	hyper
Chr10:28980173-28980173	10	28980173	28980173	0.0308167	LOC108270555	LOC108270555	-	overlapping	0	82.6087	20	hyper
Chr10:28980460-28980460	10	28980460	28980460	0.0295982	LOC108270555	LOC108270555	-	overlapping	0	68.421	5	hyper
Chr10:29033019-29033019	10	29033019	29033019	0.0461871	LOC108271034	LOC108271034	+	downstream	204	28.8136	0	hyper
Chr11:720119-720119	11	720119	720119	0.0037536	b4galnt1	b4galnt1	+	upstream	1547	20	91.3043	hypo
Chr11:2272356-2272356	11	2272356	2272356	0.0397731	negr1	negr1	-	overlapping	0	88.8889	16.6667	hyper
Chr11:2327376-2327376	11	2327376	2327376	0.0115924	negr1	negr1	-	overlapping	0	21.4286	95.4545	hypo
Chr11:2335713-2335713	11	2335713	2335713	0.0225746	negr1	negr1	-	overlapping	0	64.7059	0	hyper
Chr11:2451399-2451399	11	2451399	2451399	0.0250557	null	null		Not found	0	81.8182	12.5	hyper
Chr11:2451404-2451404	11	2451404	2451404	0.0115389	null	null		Not found	0	81.8182	6.25	hyper
Chr11:2455595-2455595	11	2455595	2455595	0.0440852	null	null		Not found	0	16.6667	85.7143	hypo
Chr11:2718588-2718588	11	2718588	2718588	0.0141289	null	null		Not found	0	93.75	8.33333	hyper
Chr11:2938090-2938090	11	2938090	2938090	0.0429937	col7a1	col7a1	+	overlapping	0	23.0769	93.75	hypo
Chr11:3169496-3169496	11	3169496	3169496	0.049837	LOC108271921	LOC108271921	+	downstream	593	29.4118	100	hypo
Chr11:3235972-3235972	11	3235972	3235972	0.0390637	LOC108271652	LOC108271652	+	overlapping	0	58.3333	4.34783	hyper
Chr11:3268749-3268749	11	3268749	3268749	0.0216977	LOC108271652	LOC108271652	+	upstream	1827	0	52.9412	hypo
Chr11:3564802-3564802	11	3564802	3564802	0.0349642	LOC108271653	LOC108271653	-	overlapping	0	16.6667	91.6667	hypo
Chr11:6379767-6379767	11	6379767	6379767	0.0320337	LOC108272282	LOC108272282	-	overlapping	0	52.2727	94.2857	hypo
Chr11:6672502-6672502	11	6672502	6672502	0.0323822	null	null		Not found	0	28.5714	100	hypo
Chr11:6926907-6926907	11	6926907	6926907	0.0294838	null	null		Not found	0	82.6087	21.7391	hyper
Chr11:7038690-7038690	11	7038690	7038690	0.029897	pik3r3	pik3r3	+	overlapping	0	4.7619	68.75	hypo
Chr11:7269219-7269219	11	7269219	7269219	0.0456708	mast2	mast2	-	overlapping	0	58.3333	0	hyper
Chr11:7395759-7395759	11	7395759	7395759	0.0494722	mast2	mast2	-	overlapping	0	0	76.9231	hypo
Chr11:7507718-7507718	11	7507718	7507718	0.0461871	null	null		Not found	0	20	75	hypo
Chr11:7555967-7555967	11	7555967	7555967	0.0232771	LOC108271568	LOC108271568	-	overlapping	0	22.2222	88.2353	hypo
Chr11:7672254-7672254	11	7672254	7672254	0.0237008	zc3h3	zc3h3	+	overlapping	0	85.7143	0	hyper
Chr11:7759164-7759164	11	7759164	7759164	0.040544	null	null		Not found	0	66.6667	0	hyper
Chr11:7986274-7986274	11	7986274	7986274	0.0268483	dock7	dock7	-	overlapping	0	36.1111	91.3043	hypo
Chr11:7991355-7991355	11	7991355	7991355	0.0331082	dock7	dock7	-	overlapping	0	21.0526	73.913	hypo
Chr11:7991371-7991371	11	7991371	7991371	0.00428116	dock7	dock7	-	overlapping	0	86.1111	20.8333	hyper
Chr11:8200668-8200668	11	8200668	8200668	0.0364207	null	null		Not found	0	12.5	85.7143	hypo
Chr11:8261584-8261584	11	8261584	8261584	0.0497899	ror1	ror1	+	overlapping	0	52.1739	100	hypo
Chr11:8285197-8285197	11	8285197	8285197	0.0340466	ror1	ror1	+	overlapping	0	95.2381	36.3636	hyper
Chr11:8335582-8335582	11	8335582	8335582	0.0309669	ror1	ror1	+	overlapping	0	96.9697	53.125	hyper
Chr11:8642909-8642909	11	8642909	8642909	0.0212036	jak1	jak1	-	overlapping	0	96.5517	44.4444	hyper
Chr11:8853943-8853943	11	8853943	8853943	0.0419815	pde4b	pde4b	+	overlapping	0	23.0769	87.5	hypo
Chr11:8872930-8872930	11	8872930	8872930	0.0419375	pde4b	pde4b	+	overlapping	0	30.4348	100	hypo
Chr11:8881322-8881322	11	8881322	8881322	0.0179057	pde4b	pde4b	+	overlapping	0	88.5714	34.6154	hyper
Chr11:8963686-8963686	11	8963686	8963686	0.0253185	pde4b	pde4b	+	overlapping	0	26.3158	94.4444	hypo
Chr11:9112058-9112058	11	9112058	9112058	0.0176208	insl5	insl5	-	downstream	429	94.1176	21.0526	hyper
Chr11:9163831-9163831	11	9163831	9163831	0.027632	LOC108271563	LOC108271563	+	overlapping	0	76.1905	10.5263	hyper
Chr11:9194340-9194340	11	9194340	9194340	0.049129	wwc3	wwc3	-	overlapping	0	92.3077	37.5	hyper
Chr11:9227336-9227336	11	9227336	9227336	0.033252	wwc3	wwc3	-	overlapping	0	100	22.2222	hyper
Chr11:9268715-9268715	11	9268715	9268715	0.045104	null	null		Not found	0	100	33.3333	hyper
Chr11:10871290-10871290	11	10871290	10871290	0.0370603	null	null		Not found	0	93.75	18.1818	hyper
Chr11:11438677-11438677	11	11438677	11438677	0.0295982	null	null		Not found	0	80.9524	12.5	hyper
Chr11:13636222-13636222	11	13636222	13636222	0.0440852	null	null		Not found	0	95.8333	40	hyper
Chr11:15043425-15043425	11	15043425	15043425	0.0174242	srgap3	srgap3	+	overlapping	0	91.3043	16.6667	hyper
Chr11:15061068-15061068	11	15061068	15061068	0.00958726	srgap3	srgap3	+	overlapping	0	13.3333	100	hypo
Chr11:15251373-15251373	11	15251373	15251373	0.0302423	rad18	rad18	+	overlapping	0	27.7778	88.4615	hypo
Chr11:16992558-16992558	11	16992558	16992558	0.045104	cpne9	cpne9	-	overlapping	0	84.2105	18.75	hyper
Chr11:17927663-17927663	11	17927663	17927663	0.0429937	mov10	mov10	-	overlapping	0	69.5652	16.6667	hyper
Chr11:20500861-20500861	11	20500861	20500861	0.0327924	null	null		Not found	0	78.125	24	hyper
Chr11:21508560-21508560	11	21508560	21508560	0.0253185	slc12a5	slc12a5	+	overlapping	0	100	36.3636	hyper
Chr11:22335993-22335993	11	22335993	22335993	0.0494722	null	null		Not found	0	89.4737	23.0769	hyper
Chr11:22809633-22809633	11	22809633	22809633	0.0189797	null	null		Not found	0	21.4286	100	hypo
Chr11:26108799-26108799	11	26108799	26108799	0.0435772	LOC108272058	LOC108272058	-	overlapping	0	92	36.8421	hyper
Chr11:26525144-26525144	11	26525144	26525144	0.0174242	LOC108271710	LOC108271710	-	overlapping	0	35.2941	87.8788	hypo
Chr11:27930317-27930317	11	27930317	27930317	0.0479112	LOC108272185	LOC108272185	+	overlapping	0	35.7143	100	hypo
Chr12:777088-777088	12	777088	777088	0.040859	null	null		Not found	0	100	60	hyper
Chr12:3743339-3743339	12	3743339	3743339	0.0494722	null	null		Not found	0	9.09091	85.7143	hypo
Chr12:8341655-8341655	12	8341655	8341655	0.0106858	LOC108272887	LOC108272887	+	overlapping	0	73.6842	7.40741	hyper
Chr12:9748034-9748034	12	9748034	9748034	0.0345579	LOC108272447	LOC108272447	-	overlapping	0	94.4444	20	hyper
Chr12:9946079-9946079	12	9946079	9946079	0.049129	LOC108273154	LOC108273154	+	overlapping	0	7.14286	78.5714	hypo
Chr12:11296044-11296044	12	11296044	11296044	0.0312001	ppp1r27	ppp1r27	+	overlapping	0	10	88.8889	hypo
Chr12:21165666-21165666	12	21165666	21165666	0.0456708	null	null		Not found	0	0	50	hypo
Chr12:25534803-25534803	12	25534803	25534803	0.0390637	LOC108272973	LOC108272973	+	overlapping	0	72.7273	0	hyper
Chr12:27171761-27171761	12	27171761	27171761	0.0439923	LOC108272479	LOC108272479	-	overlapping	0	94.7369	35	hyper
Chr12:27176874-27176874	12	27176874	27176874	0.0339686	LOC108272479	LOC108272479	-	overlapping	0	100	52.6316	hyper
Chr13:525915-525915	13	525915	525915	0.0261684	LOC108274149	LOC108274149	-	overlapping	0	88.4615	28.5714	hyper
Chr13:1133519-1133519	13	1133519	1133519	0.0337759	null	null		Not found	0	93.3333	20	hyper
Chr13:1305108-1305108	13	1305108	1305108	0.0363481	LOC108273626	LOC108273626	-	overlapping	0	90.4762	27.7778	hyper
Chr13:1680898-1680898	13	1680898	1680898	0.0419375	null	null		Not found	0	5	69.2308	hypo
Chr13:2914978-2914978	13	2914978	2914978	0.0429729	null	null		Not found	0	93.1034	42.8571	hyper
Chr13:2933203-2933203	13	2933203	2933203	0.0313639	null	null		Not found	0	15.3846	88.8889	hypo
Chr13:4167980-4167980	13	4167980	4167980	0.049129	null	null		Not found	0	100	56.25	hyper
Chr13:5187354-5187354	13	5187354	5187354	0.0494722	rgs7	rgs7	+	overlapping	0	76.9231	0	hyper
Chr13:6049457-6049457	13	6049457	6049457	0.0440852	psd	psd	+	overlapping	0	44	0	hyper
Chr13:9069586-9069586	13	9069586	9069586	0.0183546	null	null		Not found	0	35.2941	100	hypo
Chr13:9437807-9437807	13	9437807	9437807	0.0389024	tmem94	tmem94	+	overlapping	0	33.3333	95.2381	hypo
Chr13:11208084-11208084	13	11208084	11208084	0.0425664	zeb1	zeb1	-	overlapping	0	75	13.0435	hyper
Chr13:11684584-11684584	13	11684584	11684584	0.0466763	slc16a3	slc16a3	+	overlapping	0	100	63.6364	hyper
Chr13:13570233-13570233	13	13570233	13570233	0.0440852	null	null		Not found	0	22.2222	85	hypo
Chr13:16763742-16763742	13	16763742	16763742	0.0304937	lcmt1	lcmt1	-	overlapping	0	96.2963	36.3636	hyper
Chr13:18975454-18975454	13	18975454	18975454	0.039958	abcc3	abcc3	+	overlapping	0	15	72.4138	hypo
Chr13:19609112-19609112	13	19609112	19609112	0.0479112	jmjd1c	jmjd1c	+	overlapping	0	10	81.8182	hypo
Chr13:20052137-20052137	13	20052137	20052137	0.0269374	ank3	ank3	+	overlapping	0	5.88235	76.4706	hypo
Chr13:20281635-20281635	13	20281635	20281635	0.0237008	phyhipl	phyhipl	-	overlapping	0	84.6154	0	hyper
Chr13:20713116-20713116	13	20713116	20713116	0.0490621	LOC108273410	LOC108273410	+	overlapping	0	86.6667	22.7273	hyper
Chr13:20907081-20907081	13	20907081	20907081	0.0349237	prkg1	prkg1	-	overlapping	0	100	47.0588	hyper
Chr13:21712758-21712758	13	21712758	21712758	0.0464563	noc3l	noc3l	+	overlapping	0	0	58.8235	hypo
Chr13:22393664-22393664	13	22393664	22393664	0.0430844	LOC108274183	LOC108274183	+	downstream	1565	87.5	18.75	hyper
Chr13:23003580-23003580	13	23003580	23003580	0.0267521	LOC108273413	LOC108273413	-	overlapping	0	7.69231	62.069	hypo
Chr13:23515071-23515071	13	23515071	23515071	0.0419815	wnk4	wnk4	+	overlapping	0	84	23.5294	hyper
Chr13:25286366-25286366	13	25286366	25286366	0.0420077	LOC108273583	LOC108273583	+	overlapping	0	90	27.7778	hyper
Chr13:25353808-25353808	13	25353808	25353808	0.0494722	LOC108273581	LOC108273581	-	overlapping	0	85.7143	9.09091	hyper
Chr13:25476242-25476242	13	25476242	25476242	0.0474227	LOC108273581	LOC108273581	-	overlapping	0	100	47.3684	hyper
Chr13:25850294-25850294	13	25850294	25850294	0.0107833	LOC108273851	LOC108273851	-	overlapping	0	34.4828	87.8049	hypo
Chr14:7272936-7272936	14	7272936	7272936	0.049129	LOC108274557	LOC108274557	+	overlapping	0	100	50	hyper
Chr14:7307869-7307869	14	7307869	7307869	0.0118798	yars2	yars2	-	downstream	272	86.6667	12.5	hyper
Chr14:7983599-7983599	14	7983599	7983599	0.0352061	LOC108275264	LOC108275264	+	overlapping	0	100	16.6667	hyper
Chr14:8677397-8677397	14	8677397	8677397	0.0435772	gxylt1	gxylt1	-	upstream	127	100	56.5217	hyper
Chr14:8932150-8932150	14	8932150	8932150	0.024955	null	null		Not found	0	96.875	41.6667	hyper
Chr14:9138247-9138247	14	9138247	9138247	0.0462786	nell2	nell2	-	overlapping	0	100	40	hyper
Chr14:9962613-9962613	14	9962613	9962613	0.0497899	LOC108274538	LOC108274538	-	upstream	872	14.2857	78.5714	hypo
Chr14:10124614-10124614	14	10124614	10124614	0.0147592	api5	api5	-	overlapping	0	92.8571	0	hyper
Chr14:10153241-10153241	14	10153241	10153241	0.0372108	LOC108274593	LOC108274593	+	downstream	792	20	100	hypo
Chr14:10199596-10199596	14	10199596	10199596	0.0260424	null	null		Not found	0	71.4286	20.6897	hyper
Chr14:11292016-11292016	14	11292016	11292016	0.0424074	LOC108275010	LOC108275010	-	overlapping	0	100	47.3684	hyper
Chr14:11982294-11982294	14	11982294	11982294	0.0352061	null	null		Not found	0	100	43.75	hyper
Chr14:12732644-12732644	14	12732644	12732644	0.049129	cib2	cib2	+	overlapping	0	92.8571	21.4286	hyper
Chr14:12946482-12946482	14	12946482	12946482	0.0490621	islr2	islr2	+	overlapping	0	17.3913	80	hypo
Chr14:14716450-14716450	14	14716450	14716450	0.0456708	null	null		Not found	0	75	13.3333	hyper
Chr14:15650452-15650452	14	15650452	15650452	0.0295982	LOC108275184	LOC108275184	-	upstream	1000	100	26.3158	hyper
Chr14:15826809-15826809	14	15826809	15826809	0.0113554	LOC108275155	LOC108275155	-	overlapping	0	85.1852	20.8333	hyper
Chr14:16410073-16410073	14	16410073	16410073	0.0352061	ptprj	ptprj	+	overlapping	0	23.0769	100	hypo
Chr14:17001080-17001080	14	17001080	17001080	0.0309669	b4galnt4	b4galnt4	+	overlapping	0	90.9091	27.7778	hyper
Chr14:21534746-21534746	14	21534746	21534746	0.0473794	null	null		Not found	0	61.9048	5	hyper
Chr14:23662068-23662068	14	23662068	23662068	0.00731073	LOC108274584	LOC108274584	-	overlapping	0	8.33333	70	hypo
Chr14:24799044-24799044	14	24799044	24799044	0.0279474	sin3a	sin3a	+	overlapping	0	33.3333	92	hypo
Chr14:25047722-25047722	14	25047722	25047722	0.0429937	null	null		Not found	0	89.4737	18.1818	hyper
Chr14:25099679-25099679	14	25099679	25099679	0.0494722	null	null		Not found	0	0	76.9231	hypo
Chr14:25344933-25344933	14	25344933	25344933	0.0397013	chrm2	chrm2	+	overlapping	0	15.7895	76	hypo
Chr14:25825082-25825082	14	25825082	25825082	0.0429937	LOC108275220	LOC108275220	-	overlapping	0	92.5926	40.9091	hyper
Chr14:25829117-25829117	14	25829117	25829117	0.0243076	LOC108275220	LOC108275220	-	overlapping	0	8.69565	66.6667	hypo
Chr14:25832562-25832562	14	25832562	25832562	0.0241021	LOC108275220	LOC108275220	-	overlapping	0	83.3333	0	hyper
Chr15:119225-119225	15	119225	119225	0.0490621	sars	sars	+	overlapping	0	80	17.3913	hyper
Chr15:812556-812556	15	812556	812556	0.028927	LOC108275666	LOC108275666	-	overlapping	0	84.6154	0	hyper
Chr15:1463930-1463930	15	1463930	1463930	0.0370407	taf8	taf8	-	downstream	250	18.5185	76.1905	hypo
Chr15:3760804-3760804	15	3760804	3760804	0.0405703	nol9	nol9	-	upstream	535	6.89655	56	hypo
Chr15:5853394-5853394	15	5853394	5853394	0.0480873	LOC108275738	LOC108275738	+	overlapping	0	55.5556	95.3488	hypo
Chr15:5935950-5935950	15	5935950	5935950	0.0311198	LOC108276376	LOC108276376	-	overlapping	0	100	20	hyper
Chr15:6727600-6727600	15	6727600	6727600	0.0439819	LOC108276393	LOC108276393	+	overlapping	0	95.4545	41.6667	hyper
Chr15:6855124-6855124	15	6855124	6855124	0.0228077	LOC108276061	LOC108276061	-	overlapping	0	10	84.6154	hypo
Chr15:7831295-7831295	15	7831295	7831295	0.0419375	mdp1	mdp1	+	downstream	663	63.1579	0	hyper
Chr15:7993910-7993910	15	7993910	7993910	0.0456708	LOC108275720	LOC108275720	-	downstream	1448	61.2903	13.3333	hyper
Chr15:10172896-10172896	15	10172896	10172896	0.0419375	LOC108276073	LOC108276073	-	overlapping	0	83.3333	7.14286	hyper
Chr15:10731774-10731774	15	10731774	10731774	0.0494722	LOC108275552	LOC108275552	-	overlapping	0	23.5294	81.4815	hypo
Chr15:11537244-11537244	15	11537244	11537244	0.0267059	ndrg3	ndrg3	+	overlapping	0	70	0	hyper
Chr15:12559429-12559429	15	12559429	12559429	0.0176208	tm9sf4	tm9sf4	-	overlapping	0	6.25	80	hypo
Chr15:14439135-14439135	15	14439135	14439135	0.0266219	fkbpl	fkbpl	+	overlapping	0	33.3333	87.5	hypo
Chr15:15869053-15869053	15	15869053	15869053	0.0490621	rnf207	rnf207	-	overlapping	0	53.6585	93.9394	hypo
Chr15:15940456-15940456	15	15940456	15940456	0.0178524	LOC108275881	LOC108275881	+	upstream	1243	35	96	hypo
Chr15:15974907-15974907	15	15974907	15974907	0.0276422	vps13d	vps13d	-	overlapping	0	100	9.09091	hyper
Chr15:16225131-16225131	15	16225131	16225131	0.0389024	phc2	phc2	-	overlapping	0	72.7273	5	hyper
Chr15:16687446-16687446	15	16687446	16687446	0.0258393	rere	rere	+	overlapping	0	0	64.7059	hypo
Chr15:18603376-18603376	15	18603376	18603376	0.0485638	tmem201	tmem201	+	overlapping	0	52	0	hyper
Chr15:20368064-20368064	15	20368064	20368064	0.0268788	null	null		Not found	0	40	93.5484	hypo
Chr15:20560929-20560929	15	20560929	20560929	0.0183546	LOC108276089	LOC108276089	+	overlapping	0	97.1429	47.6191	hyper
Chr16:717519-717519	16	717519	717519	0.0390637	ambp	ambp	-	overlapping	0	75	0	hyper
Chr16:831913-831913	16	831913	831913	0.0276851	sardh	sardh	-	overlapping	0	70.5882	5	hyper
Chr16:831915-831915	16	831915	831915	0.0443059	sardh	sardh	-	overlapping	0	75	10.5263	hyper
Chr16:957013-957013	16	957013	957013	0.0160403	null	null		Not found	0	87.5	11.1111	hyper
Chr16:1077572-1077572	16	1077572	1077572	0.0480873	rabgap1	rabgap1	-	overlapping	0	91.6667	10	hyper
Chr16:1391290-1391290	16	1391290	1391290	0.0337759	LOC108276874	LOC108276874	-	overlapping	0	90.9091	30	hyper
Chr16:1406423-1406423	16	1406423	1406423	0.0429937	null	null		Not found	0	18.1818	100	hypo
Chr16:5508150-5508150	16	5508150	5508150	0.0390637	setd1b	setd1b	-	overlapping	0	0	58.3333	hypo
Chr16:6437105-6437105	16	6437105	6437105	0.0440852	null	null		Not found	0	77.7778	14.2857	hyper
Chr16:6437115-6437115	16	6437115	6437115	0.0473794	null	null		Not found	0	81.4815	16.6667	hyper
Chr16:6686295-6686295	16	6686295	6686295	0.0323822	epha5	epha5	-	overlapping	0	100	47.6191	hyper
Chr16:7083731-7083731	16	7083731	7083731	0.0415935	LOC108277161	LOC108277161	+	overlapping	0	0	78.5714	hypo
Chr16:7413902-7413902	16	7413902	7413902	0.00788472	auh	auh	+	overlapping	0	2.43902	50	hypo
Chr16:7469778-7469778	16	7469778	7469778	0.0464009	syk	syk	-	overlapping	0	95	36.8421	hyper
Chr16:7814240-7814240	16	7814240	7814240	0.0367457	LOC108276715	LOC108276715	+	overlapping	0	76.9231	5.88235	hyper
Chr16:8384751-8384751	16	8384751	8384751	0.0456708	null	null		Not found	0	100	33.3333	hyper
Chr16:8699610-8699610	16	8699610	8699610	0.0233763	LOC108277158	LOC108277158	+	overlapping	0	100	38.4615	hyper
Chr16:9539658-9539658	16	9539658	9539658	0.0295764	slc12a2	slc12a2	+	overlapping	0	23.8095	86.3636	hypo
Chr16:10326399-10326399	16	10326399	10326399	0.0435772	null	null		Not found	0	45.9459	87.5	hypo
Chr16:11093570-11093570	16	11093570	11093570	0.0143664	LOC108277327	LOC108277327	+	overlapping	0	100	27.2727	hyper
Chr16:12007267-12007267	16	12007267	12007267	0.0268961	LOC108277314	LOC108277314	+	overlapping	0	36.8421	95.8333	hypo
Chr16:13441041-13441041	16	13441041	13441041	0.028439	null	null		Not found	0	21.4286	100	hypo
Chr16:13850040-13850040	16	13850040	13850040	0.0480873	bbx	bbx	+	overlapping	0	91.6667	10	hyper
Chr16:14432583-14432583	16	14432583	14432583	0.0261684	ets2	ets2	+	downstream	856	27.2727	90.4762	hypo
Chr16:14574529-14574529	16	14574529	14574529	0.0479112	emsy	emsy	-	overlapping	0	76.9231	13.0435	hyper
Chr16:15248372-15248372	16	15248372	15248372	0.045104	spg20	spg20	+	overlapping	0	50	100	hypo
Chr16:21962128-21962128	16	21962128	21962128	0.0188363	LOC108276785	LOC108276785	-	overlapping	0	87.5	27.5862	hyper
Chr16:22324966-22324966	16	22324966	22324966	0.0183546	null	null		Not found	0	96.1539	33.3333	hyper
Chr16:23280487-23280487	16	23280487	23280487	0.0317355	mmp13	mmp13	-	downstream	1125	33.3333	95.2381	hypo
Chr16:25247967-25247967	16	25247967	25247967	0.0253185	epb41l4a	epb41l4a	-	overlapping	0	17.3913	80.9524	hypo
Chr16:25403032-25403032	16	25403032	25403032	0.0492759	null	null		Not found	0	77.2727	16.6667	hyper
Chr16:25697382-25697382	16	25697382	25697382	0.0179057	spin1	spin1	+	overlapping	0	69.2308	5	hyper
Chr17:228209-228209	17	228209	228209	0.0353356	rps8	rps8	+	downstream	1348	68.1818	9.09091	hyper
Chr17:1845919-1845919	17	1845919	1845919	0.0429937	LOC108277773	LOC108277773	-	overlapping	0	19.0476	80	hypo
Chr17:2503595-2503595	17	2503595	2503595	0.0415935	null	null		Not found	0	78.5714	0	hyper
Chr17:3075507-3075507	17	3075507	3075507	0.0462786	null	null		Not found	0	22.2222	92.3077	hypo
Chr17:3469991-3469991	17	3469991	3469991	0.0281289	LOC108278319	LOC108278319	-	overlapping	0	75	9.09091	hyper
Chr17:4587344-4587344	17	4587344	4587344	0.049129	null	null		Not found	0	30	100	hypo
Chr17:5632066-5632066	17	5632066	5632066	0.0352061	LOC108278121	LOC108278121	+	overlapping	0	84.2105	21.7391	hyper
Chr17:6241755-6241755	17	6241755	6241755	0.0419375	LOC108278110	LOC108278110	-	overlapping	0	69.5652	6.25	hyper
Chr17:7656068-7656068	17	7656068	7656068	0.0276851	null	null		Not found	0	7.69231	79.1667	hypo
Chr17:8078099-8078099	17	8078099	8078099	0.0341654	LOC108278224	LOC108278224	+	overlapping	0	7.14286	84.6154	hypo
Chr17:8381925-8381925	17	8381925	8381925	0.0149345	LOC108277939	LOC108277939	+	overlapping	0	6.89655	68.421	hypo
Chr17:9503410-9503410	17	9503410	9503410	0.0451111	tenm4	tenm4	-	overlapping	0	13.7931	68.421	hypo
Chr17:9563443-9563443	17	9563443	9563443	0.0238785	tenm4	tenm4	-	overlapping	0	83.7209	35.4839	hyper
Chr17:9662908-9662908	17	9662908	9662908	0.0261684	tenm4	tenm4	-	overlapping	0	31.8182	91.6667	hypo
Chr17:9684759-9684759	17	9684759	9684759	0.0384199	tenm4	tenm4	-	overlapping	0	38.8889	100	hypo
Chr17:9900088-9900088	17	9900088	9900088	0.0250557	nduc2	nduc2	+	overlapping	0	77.7778	10	hyper
Chr17:10732189-10732189	17	10732189	10732189	0.0349642	cadm2	cadm2	+	overlapping	0	7.69231	51.8519	hypo
Chr17:11353508-11353508	17	11353508	11353508	0.0178524	LOC108277747	LOC108277747	-	overlapping	0	0	44.4444	hypo
Chr17:11371178-11371178	17	11371178	11371178	0.0174212	LOC108277898	LOC108277898	-	overlapping	0	85.7143	25	hyper
Chr17:11576822-11576822	17	11576822	11576822	0.0295764	dhr13	dhr13	+	overlapping	0	7.69231	66.6667	hypo
Chr17:12191973-12191973	17	12191973	12191973	0.0443059	vwde	vwde	+	overlapping	0	14.2857	80.9524	hypo
Chr17:14207949-14207949	17	14207949	14207949	0.0359802	LOC108277595	LOC108277595	+	overlapping	0	83.3333	15.3846	hyper
Chr17:14260559-14260559	17	14260559	14260559	0.049129	LOC108278273	LOC108278273	+	overlapping	0	0	46.1538	hypo
Chr17:14308059-14308059	17	14308059	14308059	0.0294614	LOC108278194	LOC108278194	-	overlapping	0	91.6667	35.7143	hyper
Chr17:14308073-14308073	17	14308073	14308073	0.0368491	LOC108278194	LOC108278194	-	overlapping	0	74.0741	17.3913	hyper
Chr17:14308126-14308126	17	14308126	14308126	0.0132427	LOC108278194	LOC108278194	-	overlapping	0	88.4615	25	hyper
Chr17:14332361-14332361	17	14332361	14332361	0.00721047	LOC108278277	LOC108278277	+	overlapping	0	79.1667	11.5385	hyper
Chr17:14392272-14392272	17	14392272	14392272	0.0429937	cuedc1	cuedc1	+	overlapping	0	95.8333	42.1053	hyper
Chr17:14653452-14653452	17	14653452	14653452	0.0419375	LOC108277875	LOC108277875	+	overlapping	0	68.1818	5.88235	hyper
Chr17:14984702-14984702	17	14984702	14984702	0.0456708	bcas3	bcas3	+	overlapping	0	100	38.4615	hyper
Chr17:15076104-15076104	17	15076104	15076104	0.00958726	bcas3	bcas3	+	overlapping	0	4	66.6667	hypo
Chr17:15197183-15197183	17	15197183	15197183	0.0261684	brip1	brip1	-	overlapping	0	87.5	25	hyper
Chr17:15523482-15523482	17	15523482	15523482	0.0352061	LOC108277904	LOC108277904	+	overlapping	0	56.25	0	hyper
Chr17:15682620-15682620	17	15682620	15682620	0.0440852	rtn4rl1	rtn4rl1	-	overlapping	0	4.16667	61.5385	hypo
Chr17:15816910-15816910	17	15816910	15816910	0.0239239	dph1	dph1	+	overlapping	0	100	27.2727	hyper
Chr17:15929788-15929788	17	15929788	15929788	0.047499	null	null		Not found	0	84.2105	27.5862	hyper
Chr17:16053305-16053305	17	16053305	16053305	0.0280447	tsr1	tsr1	-	overlapping	0	37.5	100	hypo
Chr17:16056844-16056844	17	16056844	16056844	0.0479112	tsr1	tsr1	-	overlapping	0	20	87.5	hypo
Chr17:16829041-16829041	17	16829041	16829041	0.0391443	LOC108277427	LOC108277427	-	overlapping	0	36.3636	96	hypo
Chr17:17072770-17072770	17	17072770	17072770	0.0494722	usp32	usp32	+	overlapping	0	13.0435	70	hypo
Chr17:17097418-17097418	17	17097418	17097418	0.0309534	LOC108277907	LOC108277907	+	overlapping	0	10	76.4706	hypo
Chr17:17181430-17181430	17	17181430	17181430	0.0415935	ercc2	ercc2	+	overlapping	0	96.5517	47.0588	hyper
Chr17:17289776-17289776	17	17289776	17289776	0.0431302	exoc3l2	exoc3l2	-	overlapping	0	76	23.3333	hyper
Chr17:17303169-17303169	17	17303169	17303169	0.0294614	exoc3l2	exoc3l2	-	overlapping	0	90.4762	26.3158	hyper
Chr17:17304713-17304713	17	17304713	17304713	0.0115924	exoc3l2	exoc3l2	-	overlapping	0	81.8182	25	hyper
Chr17:17596222-17596222	17	17596222	17596222	0.0358193	LOC108277483	LOC108277483	+	overlapping	0	91.3043	31.5789	hyper
Chr17:17596223-17596223	17	17596223	17596223	0.00212767	LOC108277483	LOC108277483	+	overlapping	0	89.2857	6.25	hyper
Chr17:17596266-17596266	17	17596266	17596266	0.0391443	LOC108277483	LOC108277483	+	overlapping	0	7.69231	61.9048	hypo
Chr17:17596267-17596267	17	17596267	17596267	0.00747829	LOC108277483	LOC108277483	+	overlapping	0	0	69.5652	hypo
Chr17:17691530-17691530	17	17691530	17691530	0.0106633	null	null		Not found	0	89.4737	15	hyper
Chr17:20315953-20315953	17	20315953	20315953	0.0129105	jam3	jam3	+	overlapping	0	4.16667	73.3333	hypo
Chr17:20414702-20414702	17	20414702	20414702	0.0424074	LOC108277851	LOC108277851	-	overlapping	0	8.10811	51.8519	hypo
Chr17:20992778-20992778	17	20992778	20992778	0.0258393	LOC108277892	LOC108277892	+	overlapping	0	25	85.7143	hypo
Chr17:20996556-20996556	17	20996556	20996556	0.0362534	LOC108277892	LOC108277892	+	overlapping	0	6.25	73.6842	hypo
Chr17:21249688-21249688	17	21249688	21249688	0.0241021	rps6kb1	rps6kb1	-	overlapping	0	13.3333	100	hypo
Chr17:21317790-21317790	17	21317790	21317790	0.0309669	cltc	cltc	-	overlapping	0	0	63.1579	hypo
Chr17:21553124-21553124	17	21553124	21553124	0.0176499	gdpd1	gdpd1	-	overlapping	0	81.25	9.52381	hyper
Chr17:21667032-21667032	17	21667032	21667032	0.00466386	null	null		Not found	0	3.33333	62.1622	hypo
Chr17:21687455-21687455	17	21687455	21687455	0.0462435	LOC108277467	LOC108277467	+	overlapping	0	6.25	70	hypo
Chr17:21731715-21731715	17	21731715	21731715	0.0462699	LOC108277467	LOC108277467	+	overlapping	0	26.3158	84	hypo
Chr17:21867087-21867087	17	21867087	21867087	0.0188363	nxn	nxn	+	overlapping	0	5.88235	84.6154	hypo
Chr17:22109091-22109091	17	22109091	22109091	0.029326	null	null		Not found	0	0	85.7143	hypo
Chr17:22422641-22422641	17	22422641	22422641	0.0458754	dnhd1	dnhd1	+	overlapping	0	52.381	0	hyper
Chr17:22600822-22600822	17	22600822	22600822	0.0174242	LOC108277809	LOC108277809	-	overlapping	0	87.5	16.6667	hyper
Chr17:22669331-22669331	17	22669331	22669331	0.00833331	dscaml1	dscaml1	-	overlapping	0	8	69.4444	hypo
Chr17:22679374-22679374	17	22679374	22679374	0.04516	dscaml1	dscaml1	-	overlapping	0	0	53.3333	hypo
Chr17:22909626-22909626	17	22909626	22909626	0.0454357	LOC108277461	LOC108277461	-	overlapping	0	100	42.8571	hyper
Chr17:24121944-24121944	17	24121944	24121944	0.00343421	null	null		Not found	0	9.09091	73.3333	hypo
Chr17:25143356-25143356	17	25143356	25143356	0.0479496	LOC108277437	LOC108277437	-	overlapping	0	8.33333	78.9474	hypo
Chr18:140306-140306	18	140306	140306	0.0289069	tcf7	tcf7	-	overlapping	0	7.14286	72.2222	hypo
Chr18:454131-454131	18	454131	454131	0.0323367	fpgs	fpgs	+	overlapping	0	59.0909	97.6744	hypo
Chr18:1593283-1593283	18	1593283	1593283	0.0402388	gstt2b	gstt2b	-	upstream	750	38.4615	100	hypo
Chr18:1670891-1670891	18	1670891	1670891	0.0342424	st6galnac4	st6galnac4	-	overlapping	0	26.9231	88.8889	hypo
Chr18:2346971-2346971	18	2346971	2346971	0.049129	null	null		Not found	0	100	47.0588	hyper
Chr18:2421003-2421003	18	2421003	2421003	0.0402388	null	null		Not found	0	38.4615	100	hypo
Chr18:2679840-2679840	18	2679840	2679840	0.0429937	tcf4	tcf4	+	overlapping	0	0	75	hypo
Chr18:4107351-4107351	18	4107351	4107351	0.0462786	sfswap	sfswap	-	overlapping	0	78.5714	16	hyper
Chr18:9262958-9262958	18	9262958	9262958	0.0410914	null	null		Not found	0	47.6191	100	hypo
Chr18:15420491-15420491	18	15420491	15420491	0.0487985	ddx10	ddx10	-	overlapping	0	46.6667	96.4286	hypo
Chr18:19356956-19356956	18	19356956	19356956	0.0494722	null	null		Not found	0	23.0769	82.3529	hypo
Chr18:20338428-20338428	18	20338428	20338428	0.0352061	LOC108279071	LOC108279071	+	overlapping	0	90.9091	12.5	hyper
Chr18:22359299-22359299	18	22359299	22359299	0.0365719	null	null		Not found	0	95.6522	33.3333	hyper
Chr18:23401438-23401438	18	23401438	23401438	0.0377279	null	null		Not found	0	15.7895	85.7143	hypo
Chr18:23571701-23571701	18	23571701	23571701	0.0433773	LOC108278460	LOC108278460	+	overlapping	0	93.1034	46.875	hyper
Chr18:23906689-23906689	18	23906689	23906689	0.0162207	null	null		Not found	0	100	36.3636	hyper
Chr19:183754-183754	19	183754	183754	0.0390637	null	null		Not found	0	70	9.52381	hyper
Chr19:187178-187178	19	187178	187178	0.0462786	LOC108279554	LOC108279554	+	downstream	1923	73.3333	0	hyper
Chr19:451078-451078	19	451078	451078	0.012312	null	null		Not found	0	80	0	hyper
Chr19:529302-529302	19	529302	529302	0.0484472	LOC108279576	LOC108279576	+	overlapping	0	19.5122	52.1739	hypo
Chr19:901306-901306	19	901306	901306	0.0323822	LOC108279529	LOC108279529	+	overlapping	0	92.3077	9.09091	hyper
Chr19:975042-975042	19	975042	975042	0.0230318	null	null		Not found	0	83.3333	7.14286	hyper
Chr19:1002203-1002203	19	1002203	1002203	0.0149505	null	null		Not found	0	7.14286	88.2353	hypo
Chr19:1027271-1027271	19	1027271	1027271	0.0302423	LOC108279536	LOC108279536	-	overlapping	0	95.4545	38.4615	hyper
Chr19:1033693-1033693	19	1033693	1033693	0.0228735	LOC108279536	LOC108279536	-	overlapping	0	7.14286	86.6667	hypo
Chr19:1040531-1040531	19	1040531	1040531	0.0494722	LOC108279536	LOC108279536	-	overlapping	0	84.6154	27.7778	hyper
Chr19:1064994-1064994	19	1064994	1064994	0.0318614	LOC108279536	LOC108279536	-	overlapping	0	44	96.1539	hypo
Chr19:1213411-1213411	19	1213411	1213411	0.00428116	LOC108279530	LOC108279530	-	overlapping	0	0	90.9091	hypo
Chr19:1434894-1434894	19	1434894	1434894	0.0238785	LOC108279581	LOC108279581	+	overlapping	0	4.7619	70.5882	hypo
Chr19:1468485-1468485	19	1468485	1468485	0.0419375	LOC108279582	LOC108279582	+	downstream	431	23.0769	100	hypo
Chr19:1571289-1571289	19	1571289	1571289	0.039921	null	null		Not found	0	8.47458	43.75	hypo
Chr19:1644360-1644360	19	1644360	1644360	0.0312564	null	null		Not found	0	38.0952	95.6522	hypo
Chr19:1645901-1645901	19	1645901	1645901	0.0309669	null	null		Not found	0	86.6667	20	hyper
Chr19:1791067-1791067	19	1791067	1791067	0.0311198	pde3a	pde3a	+	downstream	1859	64	0	hyper
Chr19:1805599-1805599	19	1805599	1805599	0.0276776	pde3a	pde3a	+	overlapping	0	39.1304	100	hypo
Chr19:1846833-1846833	19	1846833	1846833	0.0229148	pde3a	pde3a	+	overlapping	0	61.5385	4.16667	hyper
Chr19:1867674-1867674	19	1867674	1867674	0.0253185	pde3a	pde3a	+	overlapping	0	77.2727	6.66667	hyper
Chr19:1916727-1916727	19	1916727	1916727	0.0479496	LOC108279430	LOC108279430	+	overlapping	0	73.3333	6.25	hyper
Chr19:1973742-1973742	19	1973742	1973742	0.0349237	cog5	cog5	+	overlapping	0	62.5	4.7619	hyper
Chr19:2002125-2002125	19	2002125	2002125	0.0337759	ube2h	ube2h	-	overlapping	0	7.14286	90	hypo
Chr19:2096576-2096576	19	2096576	2096576	0.0261684	tnpo3	tnpo3	-	overlapping	0	20	100	hypo
Chr19:2167478-2167478	19	2167478	2167478	0.0228735	pik3cg	pik3cg	-	overlapping	0	32.2581	88.4615	hypo
Chr19:2199710-2199710	19	2199710	2199710	0.024955	LOC108279465	LOC108279465	+	overlapping	0	81.8182	0	hyper
Chr19:2265969-2265969	19	2265969	2265969	0.0393341	LOC108280136	LOC108280136	+	overlapping	0	75	6.25	hyper
Chr19:2296319-2296319	19	2296319	2296319	0.0232771	LOC108279613	LOC108279613	+	overlapping	0	61.7647	10	hyper
Chr19:2536017-2536017	19	2536017	2536017	0.0160403	LOC108279585	LOC108279585	-	overlapping	0	68.9655	0	hyper
Chr19:2932248-2932248	19	2932248	2932248	0.0037536	LOC108279829	LOC108279829	-	overlapping	0	85.7143	0	hyper
Chr19:2963225-2963225	19	2963225	2963225	0.0203874	LOC108279830	LOC108279830	-	overlapping	0	75	0	hyper
Chr19:2975254-2975254	19	2975254	2975254	0.015577	null	null		Not found	0	82.3529	12.5	hyper
Chr19:2975932-2975932	19	2975932	2975932	0.0337759	null	null		Not found	0	70	5.55556	hyper
Chr19:2984856-2984856	19	2984856	2984856	0.0440852	null	null		Not found	0	70.5882	5.88235	hyper
Chr19:3000798-3000798	19	3000798	3000798	0.0471039	null	null		Not found	0	61.5385	6.89655	hyper
Chr19:3105036-3105036	19	3105036	3105036	0.00958726	null	null		Not found	0	27.7778	100	hypo
Chr19:3105108-3105108	19	3105108	3105108	0.0294614	null	null		Not found	0	26.3158	90.4762	hypo
Chr19:3145403-3145403	19	3145403	3145403	0.000878393	LOC108280139	LOC108280139	-	overlapping	0	12.5	100	hypo
Chr19:3156497-3156497	19	3156497	3156497	0.024955	LOC108280139	LOC108280139	-	overlapping	0	8.69565	69.5652	hypo
Chr19:3158428-3158428	19	3158428	3158428	0.00840327	LOC108280139	LOC108280139	-	overlapping	0	23.3333	100	hypo
Chr19:3232471-3232471	19	3232471	3232471	0.0492759	null	null		Not found	0	62.5	0	hyper
Chr19:3407961-3407961	19	3407961	3407961	0.0228101	LOC108280065	LOC108280065	-	overlapping	0	10.5263	73.3333	hypo
Chr19:3430719-3430719	19	3430719	3430719	0.0129105	LOC108280065	LOC108280065	-	overlapping	0	15.1515	78.9474	hypo
Chr19:3465942-3465942	19	3465942	3465942	0.0281312	LOC108280065	LOC108280065	-	overlapping	0	84.6154	6.66667	hyper
Chr19:3467583-3467583	19	3467583	3467583	0.0429937	LOC108280065	LOC108280065	-	overlapping	0	0	75	hypo
Chr19:3523078-3523078	19	3523078	3523078	0.0237008	LOC108280065	LOC108280065	-	overlapping	0	26.9231	90	hypo
Chr19:3538163-3538163	19	3538163	3538163	0.0419375	LOC108280065	LOC108280065	-	overlapping	0	81.8182	22.7273	hyper
Chr19:3543907-3543907	19	3543907	3543907	0.00847032	LOC108280065	LOC108280065	-	overlapping	0	25	82.7586	hypo
Chr19:3556080-3556080	19	3556080	3556080	0.0139531	LOC108280065	LOC108280065	-	overlapping	0	81.8182	0	hyper
Chr19:3566193-3566193	19	3566193	3566193	0.0427053	LOC108280065	LOC108280065	-	overlapping	0	72.2222	0	hyper
Chr19:3576845-3576845	19	3576845	3576845	0.00508324	LOC108280065	LOC108280065	-	overlapping	0	19.0476	89.2857	hypo
Chr19:3577184-3577184	19	3577184	3577184	0.0494722	LOC108280065	LOC108280065	-	overlapping	0	15	83.3333	hypo
Chr19:3579586-3579586	19	3579586	3579586	0.0429937	LOC108280065	LOC108280065	-	overlapping	0	25	100	hypo
Chr19:3590279-3590279	19	3590279	3590279	0.0340466	LOC108280065	LOC108280065	-	overlapping	0	85.7143	15.3846	hyper
Chr19:3601590-3601590	19	3601590	3601590	0.0189661	LOC108280065	LOC108280065	-	overlapping	0	0	80.9524	hypo
Chr19:3621233-3621233	19	3621233	3621233	0.036561	LOC108280065	LOC108280065	-	overlapping	0	70	0	hyper
Chr19:3621374-3621374	19	3621374	3621374	0.0349237	LOC108280065	LOC108280065	-	overlapping	0	22.2222	91.6667	hypo
Chr19:3622843-3622843	19	3622843	3622843	0.0474227	LOC108280065	LOC108280065	-	overlapping	0	50	0	hyper
Chr19:3762003-3762003	19	3762003	3762003	0.0361729	LOC108280065	LOC108280065	-	overlapping	0	69.2308	10	hyper
Chr19:3785736-3785736	19	3785736	3785736	0.0419375	LOC108280065	LOC108280065	-	overlapping	0	66.6667	4.54545	hyper
Chr19:3787193-3787193	19	3787193	3787193	0.0230318	LOC108280065	LOC108280065	-	overlapping	0	90	0	hyper
Chr19:3821994-3821994	19	3821994	3821994	0.0174242	LOC108280065	LOC108280065	-	overlapping	0	66.6667	0	hyper
Chr19:3845291-3845291	19	3845291	3845291	0.00903234	LOC108280065	LOC108280065	-	overlapping	0	72.2222	4	hyper
Chr19:3910338-3910338	19	3910338	3910338	0.0232771	null	null		Not found	0	11.3636	60.8696	hypo
Chr19:3911864-3911864	19	3911864	3911864	0.0309669	null	null		Not found	0	53.6585	100	hypo
Chr19:4015174-4015174	19	4015174	4015174	0.0176499	LOC108280097	LOC108280097	-	upstream	688	12.5	76.1905	hypo
Chr19:4058695-4058695	19	4058695	4058695	0.0474774	LOC108280067	LOC108280067	-	overlapping	0	73.3333	10	hyper
Chr19:4060067-4060067	19	4060067	4060067	0.0176876	LOC108280067	LOC108280067	-	overlapping	0	64	4.16667	hyper
Chr19:4065381-4065381	19	4065381	4065381	0.0151333	LOC108280102	LOC108280102	+	upstream	1617	15.7895	93.3333	hypo
Chr19:4071503-4071503	19	4071503	4071503	0.0318614	LOC108280108	LOC108280108	-	upstream	897	20.5128	65.8537	hypo
Chr19:4075684-4075684	19	4075684	4075684	0.0367744	LOC108280108	LOC108280108	-	downstream	1406	26.087	79.4118	hypo
Chr19:4076969-4076969	19	4076969	4076969	0.0162858	null	null		Not found	0	79.4872	27.2727	hyper
Chr19:4088043-4088043	19	4088043	4088043	0.037866	LOC108280066	LOC108280066	-	overlapping	0	10	63.6364	hypo
Chr19:4143526-4143526	19	4143526	4143526	0.0156616	rab3ip	rab3ip	+	overlapping	0	67.3469	22.449	hyper
Chr19:4152527-4152527	19	4152527	4152527	0.0294614	myrfl	myrfl	+	downstream	806	63.6364	4.54545	hyper
Chr19:4152927-4152927	19	4152927	4152927	0.0087856	myrfl	myrfl	+	downstream	406	51.2821	0	hyper
Chr19:4154254-4154254	19	4154254	4154254	0.00840327	myrfl	myrfl	+	overlapping	0	84.2105	9.52381	hyper
Chr19:4208929-4208929	19	4208929	4208929	0.0430844	cnot2	cnot2	+	overlapping	0	82.6087	29.0323	hyper
Chr19:4305706-4305706	19	4305706	4305706	0.0480873	ptprb	ptprb	-	overlapping	0	53.8462	4.16667	hyper
[truncated: 262 more rows]
