# Supplementary material for: Identification of an Epigenetically Marked Locus within the Sex Determination Region of Channel Catfish
Source: Int J Mol Sci. 2022 May 13;23(10):5471. doi: 10.3390/ijms23105471 (PMC9171582; doi:10.3390/ijms23105471)
Supplement: Supplementary file 1 [file ijms-23-05471-s001.zip › ijms-1696349-supplementary/Supplementary Files/Supplemental Table S3.xlsx]

## Sheet: Sheet1
locus	gene	location	chr	female	male	FPKM_female	FPKM_male	log2(fold_change)	P_value	Q_value
LOC108280026	LOC108280026	NC_030416.1:19811427-19816680	chr1	7f	7m	1.10552	0.42371	-1.38358	0.00065	0.00291795
LOC108280559	apoa1	NC_030416.1:7524057-7529499	chr1	7f	7m	9.1291	3.58754	-1.34748	5e-05	0.000282142
LOC108266743	apoa1	NC_030416.1:7535249-7537167	chr1	7f	7m	19.7177	7.54448	-1.386	5e-05	0.000282142
LOC108266736	apoa1	NC_030416.1:7540401-7541879	chr1	7f	7m	33.0343	12.6302	-1.38709	5e-05	0.000282142
LOC108259092	hspa1l	NC_030417.1:5825501-5828323	chr2	7f	7m	7.89301	3.1895	-1.30724	5e-05	0.000282142
ucp1	ucp1	NC_030418.1:6522491-6530251	chr3	7f	7m	21.5298	9.01294	-1.25627	5e-05	0.000282142
LOC108264066	gtf2ird2b	NC_030419.1:14042193-14044058	chr4	7f	7m	0.321774	0.91058	1.50074	0.0017	0.00683758
LOC108263948	hydin-1	NC_030419.1:14053962-14057039	chr4	7f	7m	0.155878	1.29285	3.05207	0.00095	0.00408731
LOC108264013	cipc	NC_030419.1:17071148-17090224	chr4	7f	7m	1.44019	0.659253	-1.12736	0.00065	0.00291795
LOC108264027	LOC108264027	NC_030419.1:18053422-18057375	chr4	7f	7m	1.6294	3.38348	1.05417	0.0002	0.00101199
LOC108264136	casr	NC_030419.1:31533442-31536634	chr4	7f	7m	0.925109	1.86043	1.00794	0.00145	0.005946
LOC108264531	p24	NC_030419.1:34175924-34177293	chr4	7f	7m	4.25281	1.68082	-1.33925	0.0037	0.0134929
LOC108264534	LOC108264534	NC_030419.1:34204412-34205383	chr4	7f	7m	3.38841	1.29091	-1.39222	0.01055	0.0334582
LOC108264533	cml-2	NC_030419.1:34205981-34206495	chr4	7f	7m	20.9795	9.65161	-1.12014	0.001	0.00427865
LOC108266287	LOC108266287	NC_030421.1:17583470-17584196	chr6	7f	7m	5.2689	1.94473	-1.43793	0.0168	0.0497982
msmp	msmp	NC_030422.1:22982123-22987594	chr7	7f	7m	0.294861	1.08548	1.88022	0.0001	0.000537128
LOC108268060	LOC108268060	NC_030422.1:27482739-27502795	chr7	7f	7m	0.633221	16.9002	4.73819	5e-05	0.000282142
LOC108268351	LOC108268351	NC_030422.1:6686051-6697249	chr7	7f	7m	2.79624	0.167025	-4.06535	0.0001	0.000537128
LOC108268501	ctni	NC_030423.1:17027085-17032585	chr8	7f	7m	0.518045	1.82447	1.81633	0.00595	0.0203946
LOC108271003	bco1	NC_030425.1:6119689-6126438	chr10	7f	7m	2.45905	1.14691	-1.10035	0.00125	0.00521556
LOC108272433	h4	NC_030427.1:13527-13917	chr12	7f	7m	4.26342	12.6345	1.56729	0.00045	0.00210162
LOC108273047	LOC108273047	NC_030427.1:27336873-27345252	chr12	7f	7m	0.670953	1.40544	1.06674	0.0027	0.0102534
LOC108272485	gvinp1	NC_030427.1:27940181-27974477	chr12	7f	7m	0.335392	0.789262	1.23466	0.0004	0.00189118
LOC108272487	gvinp1	NC_030427.1:28009639-28031730	chr12	7f	7m	0.283331	0.717536	1.34056	0.0005	0.00231064
LOC108274921	LOC108274921	NC_030429.1:1124895-1128322	chr14	7f	7m	1.23868	0.272895	-2.18239	0.0018	0.0071894
LOC108275980	pi16	NC_030430.1:6674116-6681423	chr15	7f	7m	0.268624	0.870671	1.69654	0.00465	0.0164618
LOC108276914	mmp13	NC_030431.1:23251746-23255398	chr16	7f	7m	3.57092	1.40475	-1.34598	0.00025	0.00123877
LOC108276915	mmp13	NC_030431.1:23268926-23271676	chr16	7f	7m	2.67125	0.514619	-2.37594	5e-05	0.000282142
mmp13	mmp13	NC_030431.1:23276583-23279362	chr16	7f	7m	5.23889	2.52235	-1.05449	0.00015	0.000779162
LOC108278471	pcyt1bb	NC_030433.1:10552876-10559982	chr18	7f	7m	1.46679	0.522108	-1.49024	0.00015	0.000779162
LOC108279590	slc7a11	NC_030434.1:5457911-5462294	chr19	7f	7m	0.326953	0.876223	1.42222	0.01555	0.0466235
LOC108280891	cd59	NC_030435.1:16804566-16808425	chr20	7f	7m	6.99999	2.18213	-1.68162	0.00015	0.000779162
LOC108281066	aep1	NC_030436.1:13443921-13444761	chr21	7f	7m	2.10889	0.682411	-1.62777	0.006	0.0205437
LOC108255262	ssuh2.1	NC_030436.1:15453654-15471629	chr21	7f	7m	1.03061	0.491142	-1.06928	0.00895	0.0290354
mustn1	mustn1	NC_030436.1:4000523-4002360	chr21	7f	7m	29.8582	14.754	-1.01702	0.0003	0.00146069
LOC108255670	LOC108255670	NC_030437.1:8263955-8279757	chr22	7f	7m	0.702664	1.91853	1.44909	0.00645	0.021874
LOC108256933	LOC108256933	NC_030439.1:12625808-12631054	chr24	7f	7m	1.12733	0.363842	-1.63152	0.0045	0.0160007
LOC108257480	LOC108257480	NC_030439.1:1507429-1509166	chr24	7f	7m	0.512837	1.59943	1.64099	0.00725	0.0242101
LOC108257939	gja12.1	NC_030440.1:4727644-4729975	chr25	7f	7m	1.43567	0.632327	-1.18298	0.002	0.00788909
LOC108258630	mx1	NC_030441.1:1112133-1121099	chr26	7f	7m	0.460506	0.99766	1.11533	0.0061	0.0208384
spp2	spp2	NC_030441.1:12699326-12703827	chr26	7f	7m	7.2437	2.90911	-1.31615	0.0001	0.000537128
LOC108258789	mfap4	NC_030441.1:18311610-18315063	chr26	7f	7m	17.4663	8.01082	-1.12455	5e-05	0.000282142
LOC108258367	ifi44	NC_030441.1:4111751-4113524	chr26	7f	7m	0.778195	0.189746	-2.03606	0.0162	0.0482851
LOC108259110	umod	NC_030442.1:11457943-11471307	chr27	7f	7m	0.442406	0.912291	1.04412	0.00905	0.0293154
LOC108259354	LOC108259354	NC_030442.1:1857268-1861368	chr27	7f	7m	0.343096	0.938176	1.45125	0.0075	0.0249324
LOC108260398	hpda	NC_030443.1:11633825-11642934	chr28	7f	7m	55.9018	25.7495	-1.11835	5e-05	0.000282142
LOC108266557	cnfn	NC_030416.1:10430341-10432581	chr1	12f	12m	3.44883	1.58273	-1.1237	0.01455	0.0440445
LOC108270036	slc6a19b	NC_030416.1:12874744-12883991	chr1	12f	12m	2.11528	0.858236	-1.3014	5e-05	0.000282142
LOC108268357	kel	NC_030416.1:16188590-16202425	chr1	12f	12m	2.6615	5.82666	1.13043	0.0004	0.00189118
LOC108263122	mss51	NC_030416.1:36958267-36971713	chr1	12f	12m	1.38072	4.19078	1.60179	5e-05	0.000282142
LOC108265981	aqp10a	NC_030416.1:9004538-9014513	chr1	12f	12m	1.05682	0.276193	-1.93599	0.0003	0.00146069
anks4b	anks4b	NC_030417.1:10242342-10245624	chr2	12f	12m	2.87327	1.38096	-1.05702	0.00195	0.00771641
LOC108262210	LOC108262210	NC_030418.1:20648797-20650951	chr3	12f	12m	0.955116	0.408438	-1.22556	0.01235	0.0382936
LOC108263175	glyat	NC_030418.1:29543584-29556210	chr3	12f	12m	1.5506	0.755413	-1.03749	0.00465	0.0164618
LOC108263687	col6a6	NC_030418.1:33953047-33983744	chr3	12f	12m	12.8929	6.07734	-1.08507	5e-05	0.000282142
LOC108262754	zgc:154142	NC_030418.1:6564714-6617661	chr3	12f	12m	3.42503	1.25301	-1.45072	5e-05	0.000282142
LOC108264066	gtf2ird2b	NC_030419.1:14042193-14044058	chr4	12f	12m	0.512024	1.201	1.22996	0.00195	0.00771641
LOC108263947	hydin-1	NC_030419.1:14057193-14062819	chr4	12f	12m	0.0925983	1.38867	3.90658	0.0004	0.00189118
LOC108264013	cipc	NC_030419.1:17071148-17090224	chr4	12f	12m	1.12381	0.404157	-1.47541	5e-05	0.000282142
LOC108264027	LOC108264027	NC_030419.1:18053422-18057375	chr4	12f	12m	1.16192	2.66076	1.19533	5e-05	0.000282142
LOC108264758	si	NC_030419.1:23904243-24038537	chr4	12f	12m	6.2185	2.28963	-1.44145	5e-05	0.000282142
LOC108263970	LOC108263970	NC_030419.1:25727048-25729240	chr4	12f	12m	1.64409	0.410141	-2.00309	5e-05	0.000282142
LOC108264856	lce	NC_030419.1:32365785-32370289	chr4	12f	12m	0.727645	1.63007	1.16363	0.0099	0.0316746
pepa	pepa	NC_030420.1:23440889-23444377	chr5	12f	12m	19.7034	6.67171	-1.56231	5e-05	0.000282142
LOC108265564	pga5	NC_030420.1:23448431-23452406	chr5	12f	12m	5.79981	1.77102	-1.71142	5e-05	0.000282142
LOC108265567	pga5	NC_030420.1:23458115-23462916	chr5	12f	12m	4.10984	1.63092	-1.33339	0.0004	0.00189118
myl7	myl7	NC_030420.1:2561919-2565818	chr5	12f	12m	3.39116	8.43562	1.31471	0.0006	0.00271783
LOC108264944	ri	NC_030420.1:322831-328725	chr5	12f	12m	2.27554	5.44099	1.25766	0.0018	0.0071894
LOC108266103	ifi44	NC_030421.1:17774203-17782303	chr6	12f	12m	1.60522	0.598879	-1.42244	0.0074	0.0246432
LOC108266515	otos	NC_030421.1:1779021-1781087	chr6	12f	12m	0.474841	1.06012	1.15871	0.01635	0.0486676
LOC108266466	mbl2	NC_030421.1:23628478-23646556	chr6	12f	12m	0.722741	0.327675	-1.14121	0.01335	0.0409328
slc15a1	slc15a1	NC_030421.1:8927151-8938539	chr6	12f	12m	2.6895	1.14789	-1.22835	5e-05	0.000282142
hoxd11	hoxd11	NC_030421.1:9460687-9463931	chr6	12f	12m	0.729539	1.51083	1.05029	0.0019	0.00754087
hxdca	hxdca	NC_030421.1:9466703-9468085	chr6	12f	12m	0.458293	1.50176	1.71231	0.00105	0.00446864
LOC108267463	ponzr6	NC_030422.1:15288208-15299777	chr7	12f	12m	3.6174	1.73724	-1.05815	0.0026	0.00991961
LOC108267896	zanl	NC_030422.1:21648477-21673174	chr7	12f	12m	10.6642	4.42256	-1.26982	5e-05	0.000282142
LOC108267790	l-2	NC_030422.1:26165182-26168378	chr7	12f	12m	5.74464	2.83201	-1.02039	0.0112	0.0352188
LOC108267624	plscr1	NC_030422.1:8712799-8716166	chr7	12f	12m	3.32786	0.983243	-1.75897	5e-05	0.000282142
LOC108269075	tnni1	NC_030423.1:17019144-17024532	chr8	12f	12m	0.52219	1.94066	1.8939	5e-05	0.000282142
LOC108269931	rtkn2	NC_030424.1:13881033-13887783	chr9	12f	12m	0.867695	2.20342	1.34448	0.01255	0.0388225
LOC108269896	plb1	NC_030424.1:24717231-24732145	chr9	12f	12m	0.65779	0.289992	-1.18162	0.00725	0.0242101
LOC108270925	rtp3	NC_030425.1:11130089-11131796	chr10	12f	12m	1.12865	0.299334	-1.91477	0.01005	0.0320875
LOC108270538	alpi.2	NC_030425.1:12020278-12031275	chr10	12f	12m	9.56509	3.36775	-1.506	5e-05	0.000282142
LOC108271409	creb3l3a	NC_030425.1:17768572-17776312	chr10	12f	12m	0.951482	0.322652	-1.5602	0.00055	0.00251492
tm4sf4	tm4sf4	NC_030425.1:18814873-18817052	chr10	12f	12m	6.26709	2.0591	-1.60578	5e-05	0.000282142
muc5ac	muc5ac	NC_030425.1:27090749-27104367	chr10	12f	12m	9.17829	2.43924	-1.91179	5e-05	0.000282142
LOC108271167	muc5ac	NC_030425.1:27104400-27114859	chr10	12f	12m	11.6913	3.1739	-1.88111	5e-05	0.000282142
LOC108270647	vipb	NC_030425.1:3142416-3146729	chr10	12f	12m	1.68733	0.631502	-1.41788	0.00175	0.00701335
LOC108270725	LOC108270725	NC_030425.1:7661369-7681499	chr10	12f	12m	2.1151	0.928821	-1.18726	0.00395	0.0142838
LOC108271530	cldn18	NC_030426.1:12529767-12533650	chr11	12f	12m	1.8351	0.861892	-1.09028	0.00435	0.0155349
LOC108271865	myhb	NC_030426.1:14504688-14516979	chr11	12f	12m	1.69116	0.518761	-1.70487	5e-05	0.000282142
LOC108271616	igfn1	NC_030426.1:18715997-18726986	chr11	12f	12m	0.328694	0.84615	1.36417	0.0001	0.000537128
LOC108271617	igfn1.4	NC_030426.1:18739478-18751156	chr11	12f	12m	0.138118	1.21832	3.14092	5e-05	0.000282142
LOC108272126	soat2	NC_030426.1:19862260-19875845	chr11	12f	12m	4.3098	1.68552	-1.35443	5e-05	0.000282142
LOC108272215	krt8	NC_030426.1:766226-774384	chr11	12f	12m	14.054	5.99303	-1.22963	5e-05	0.000282142
LOC108273065	slc15a1b	NC_030427.1:10267073-10281266	chr12	12f	12m	5.63147	2.21551	-1.34587	5e-05	0.000282142
LOC108273353	fcgbp	NC_030427.1:15537172-15555448	chr12	12f	12m	12.9595	4.68466	-1.46799	5e-05	0.000282142
LOC108272704	fcgbp	NC_030427.1:15564898-15573316	chr12	12f	12m	11.0525	3.91662	-1.49669	5e-05	0.000282142
LOC108273327	taf12	NC_030427.1:23636802-23639784	chr12	12f	12m	0.726762	0.252151	-1.5272	0.01175	0.0366896
LOC108273328	DDB_G0286311	NC_030427.1:23642004-23655626	chr12	12f	12m	2.79438	0.967435	-1.53029	5e-05	0.000282142
LOC108272983	LOC108272983	NC_030427.1:26533417-26542162	chr12	12f	12m	1.00795	0.444833	-1.18009	0.0026	0.00991961
LOC108272486	gvinp1	NC_030427.1:27982631-27994851	chr12	12f	12m	0.806523	0.285383	-1.49881	0.00015	0.000779162
des	des	NC_030427.1:4163195-4204258	chr12	12f	12m	33.7968	12.5944	-1.42411	0.0037	0.0134929
LOC108273502	hbae5	NC_030428.1:16741259-16742906	chr13	12f	12m	0.394052	1.10359	1.48574	0.00655	0.0221686
acta2	acta2	NC_030428.1:17450936-17455446	chr13	12f	12m	198.488	82.7906	-1.26152	5e-05	0.000282142
LOC108274341	retsatl	NC_030428.1:23835972-23845457	chr13	12f	12m	0.685767	0.198161	-1.79104	0.0019	0.00754087
LOC108274251	LOC108274251	NC_030428.1:26636129-26639228	chr13	12f	12m	1.05775	2.29064	1.11475	0.00255	0.00976036
LOC108273458	pepsin a	NC_030428.1:3091423-3094799	chr13	12f	12m	37.6391	13.3547	-1.49489	5e-05	0.000282142
LOC108273472	pepsin a	NC_030428.1:3102038-3105236	chr13	12f	12m	10.0166	3.46287	-1.53235	5e-05	0.000282142
itln2	itln2	NC_030428.1:8116551-8119553	chr13	12f	12m	1.48938	0.440926	-1.75611	0.00175	0.00701335
LOC108274921	LOC108274921	NC_030429.1:1124895-1128322	chr14	12f	12m	1.44263	0.563735	-1.35561	0.00515	0.0179882
cdhr5	cdhr5	NC_030429.1:6202958-6213190	chr14	12f	12m	2.29028	1.0134	-1.17633	0.0001	0.000537128
LOC108275538	amcase	NC_030430.1:13877385-13880585	chr15	12f	12m	18.727	7.0025	-1.41918	5e-05	0.000282142
ebp	ebp	NC_030430.1:14444246-14447892	chr15	12f	12m	1.73788	3.64464	1.06845	0.0029	0.0109093
perm1	perm1	NC_030430.1:16976464-16984509	chr15	12f	12m	1.25727	2.55584	1.02351	5e-05	0.000282142
LOC108276147	sp5l	NC_030430.1:20223953-20226272	chr15	12f	12m	1.21141	0.596278	-1.02263	0.0161	0.0480324
LOC108276183	hoxc11a	NC_030430.1:4342935-4345863	chr15	12f	12m	0.790747	1.98414	1.32722	0.00045	0.00210162
LOC108275706	LOC108275706	NC_030430.1:8662125-8668426	chr15	12f	12m	2.25203	0.95109	-1.24357	0.01225	0.0380276
LOC108276302	ppp1r12a	NC_030430.1:8720526-8781167	chr15	12f	12m	2.20091	1.03587	-1.08726	0.01445	0.0437878
LOC108276525	ppp1r3c	NC_030431.1:2789655-2791680	chr16	12f	12m	0.500196	1.38077	1.4649	0.0028	0.0105811
lysc	lysc	NC_030431.1:7547627-7551319	chr16	12f	12m	30.4351	11.5662	-1.39583	5e-05	0.000282142
LOC108278321	si:dkey-103g5.4	NC_030432.1:19128793-19153303	chr17	12f	12m	4.23544	1.94198	-1.12498	5e-05	0.000282142
LOC108278296	tcn1	NC_030432.1:20906088-20908815	chr17	12f	12m	2.57554	1.21177	-1.08777	0.00665	0.0224595
LOC108277610	alp3	NC_030432.1:25860075-25868585	chr17	12f	12m	0.907419	0.214843	-2.07848	0.00035	0.00167763
LOC108278145	cldn18	NC_030432.1:5900720-5904590	chr17	12f	12m	1.20536	0.367171	-1.71494	0.0057	0.0196473
fabp6	fabp6	NC_030433.1:13996295-13999407	chr18	12f	12m	29.1165	7.63576	-1.93099	5e-05	0.000282142
c7	c7	NC_030433.1:20520319-20536439	chr18	12f	12m	2.53872	1.25395	-1.01762	0.00065	0.00291795
LOC108278768	vsig1	NC_030433.1:23414969-23422342	chr18	12f	12m	1.77095	0.699061	-1.34104	0.00335	0.0123723
LOC108278655	LOC108278655	NC_030433.1:4845694-4851199	chr18	12f	12m	0.459678	0.933934	1.0227	0.0137	0.0418491
LOC108280310	tfa	NC_030435.1:21866179-21878497	chr20	12f	12m	2.54561	1.16858	-1.12326	5e-05	0.000282142
mlrb	mlrb	NC_030435.1:3799128-3808325	chr20	12f	12m	2.97613	5.97215	1.00481	0.00435	0.0155349
LOC108280199	LOC108280199	NC_030435.1:4151666-4155004	chr20	12f	12m	1.07283	2.69324	1.32792	0.0104	0.0330512
LOC108280591	cyp2g1p	NC_030435.1:6054573-6067860	chr20	12f	12m	1.09705	0.394549	-1.47535	0.0011	0.00465736
ret2	ret2	NC_030435.1:7312543-7316219	chr20	12f	12m	15.9719	6.96702	-1.19692	0.0002	0.00101199
LOC108280896	myh7	NC_030435.1:7522309-7544638	chr20	12f	12m	2.70298	6.91619	1.35542	5e-05	0.000282142
arf4	arf4	NC_030436.1:13403488-13406010	chr21	12f	12m	1.26997	0.467082	-1.44304	0.0151	0.045468
LOC108255290	dnase1l4.2	NC_030436.1:15943970-15953171	chr21	12f	12m	2.0316	0.992647	-1.03327	0.0058	0.0199458
LOC108255282	tbc1d10a	NC_030436.1:20280688-20287925	chr21	12f	12m	0.273042	0.880505	1.68921	0.00155	0.0063056
LOC108255197	amcase	NC_030436.1:6606032-6610095	chr21	12f	12m	18.9498	5.93622	-1.67456	5e-05	0.000282142
LOC108255198	amcase	NC_030436.1:6618558-6634437	chr21	12f	12m	22.0331	7.79769	-1.49855	0.0016	0.00648346
LOC108255291	chia.1	NC_030436.1:8527539-8532182	chr21	12f	12m	6.12859	1.51939	-2.01207	5e-05	0.000282142
LOC108280999	amcase	NC_030436.1:8549552-8552658	chr21	12f	12m	21.2701	6.90803	-1.62248	5e-05	0.000282142
hoxc11	hoxc11	NC_030436.1:9441995-9445399	chr21	12f	12m	0.552448	1.25106	1.17924	0.0035	0.012855
LOC108255383	cmlc1	NC_030437.1:11953319-11954092	chr22	12f	12m	5.81619	12.1848	1.06694	0.00175	0.00701335
LOC108256182	si:dkey-152b24.7	NC_030438.1:18132070-18133938	chr23	12f	12m	1.58435	0.580486	-1.44855	0.00365	0.0133337
atp4a	atp4a	NC_030438.1:18724172-18737850	chr23	12f	12m	4.28195	2.07348	-1.04621	0.00015	0.000779162
LOC108256135	si:ch211-161h7.8	NC_030438.1:5207280-5209859	chr23	12f	12m	1.35626	0.571994	-1.24556	0.01105	0.0348184
otos	otos	NC_030438.1:9297657-9299413	chr23	12f	12m	0.587192	1.49706	1.35023	0.01305	0.0401459
LOC108256157	ptprh	NC_030438.1:9624315-9699734	chr23	12f	12m	0.734186	0.357356	-1.03878	0.007	0.0234864
LOC108257774	plb1	NC_030440.1:14568009-14604370	chr25	12f	12m	4.71273	2.29131	-1.04039	5e-05	0.000282142
LOC108258336	cpo	NC_030441.1:1204375-1208780	chr26	12f	12m	3.65724	1.28367	-1.51048	5e-05	0.000282142
LOC108258367	ifi44	NC_030441.1:4111751-4113524	chr26	12f	12m	3.93347	1.43852	-1.45122	0.00035	0.00167763
LOC108258903	wu:fa56d06	NC_030441.1:5010966-5018899	chr26	12f	12m	3.90082	1.1668	-1.74122	5e-05	0.000282142
LOC108259110	umod	NC_030442.1:11457943-11471307	chr27	12f	12m	1.64271	0.347558	-2.24075	5e-05	0.000282142
ace2	ace2	NC_030442.1:17580959-17593102	chr27	12f	12m	3.02733	1.17156	-1.36961	5e-05	0.000282142
fabp2	fabp2	NC_030444.1:15234526-15237888	chr29	12f	12m	6.76608	1.72691	-1.97013	5e-05	0.000282142
c29h4orf33	c29h4orf33	NC_030444.1:291705-294793	chr29	12f	12m	5.5932	2.77531	-1.01103	0.0024	0.0092545
LOC108260896	slc34a2a	NC_030444.1:614664-622257	chr29	12f	12m	2.27947	0.938794	-1.27982	5e-05	0.000282142
dcdc2	dcdc2	NC_030416.1:1035953-1048024	chr1	17f	17m	0.250004	0.624225	1.32011	0.00645	0.021874
LOC108274578	tnxba	NC_030416.1:12663011-12676787	chr1	17f	17m	0.744091	3.12252	2.06916	5e-05	0.000282142
LOC108270030	slc6a18	NC_030416.1:12884089-12894484	chr1	17f	17m	0.541912	1.26942	1.22804	0.00105	0.00446864
LOC108262958	si:ch211-254p10.2	NC_030416.1:12897304-12904003	chr1	17f	17m	0.445978	1.47907	1.72965	0.0001	0.000537128
hbae	hbae	NC_030416.1:13143882-13144649	chr1	17f	17m	411.104	963.935	1.22943	0.0003	0.00146069
hoxa10	hoxa10	NC_030416.1:13607332-13610570	chr1	17f	17m	0.777733	1.63676	1.07349	0.0019	0.00754087
LOC108262134	gyc88e	NC_030416.1:15662347-15671372	chr1	17f	17m	1.43084	0.704592	-1.022	0.00215	0.00840446
crygn	crygn	NC_030416.1:26359206-26372945	chr1	17f	17m	362.386	1047.51	1.53137	5e-05	0.000282142
cpb1	cpb1	NC_030416.1:32462639-32474124	chr1	17f	17m	2.05565	5.99894	1.54511	5e-05	0.000282142
LOC108270428	pxn1	NC_030416.1:36052901-36053815	chr1	17f	17m	1.61716	4.78527	1.56514	0.00055	0.00251492
fbxo32	fbxo32	NC_030416.1:6225043-6231302	chr1	17f	17m	14.5115	4.425	-1.71345	5e-05	0.000282142
klhl38	klhl38	NC_030416.1:6233510-6238886	chr1	17f	17m	3.88975	0.766606	-2.34312	5e-05	0.000282142
LOC108265257	trypsin	NC_030416.1:6342790-6346924	chr1	17f	17m	0.374858	1.4801	1.98128	0.00145	0.005946
LOC108265385	prss1	NC_030416.1:6443804-6445790	chr1	17f	17m	1.35505	7.419	2.45287	5e-05	0.000282142
LOC108265484	LOC108265484	NC_030416.1:7478343-7480132	chr1	17f	17m	6.97646	3.41334	-1.03131	0.0072	0.0240632
LOC108266736	apoa1	NC_030416.1:7540401-7541879	chr1	17f	17m	10.3331	4.76849	-1.11567	5e-05	0.000282142
LOC108266748	LOC108266748	NC_030416.1:7545488-7547051	chr1	17f	17m	17.1188	8.30961	-1.04273	0.00015	0.000779162
cacng1	cacng1	NC_030417.1:10405259-10414562	chr2	17f	17m	1.79824	0.710479	-1.33972	0.01525	0.0458544
LOC108278987	pvb3	NC_030417.1:10476067-10478750	chr2	17f	17m	0.79864	2.88293	1.85192	0.00055	0.00251492
tspan16	tspan16	NC_030417.1:13289091-13300220	chr2	17f	17m	0.984124	2.20015	1.16069	0.00465	0.0164618
LOC108274801	rasd1	NC_030417.1:17124460-17126371	chr2	17f	17m	0.517354	1.35114	1.38495	0.00325	0.0120519
LOC108276772	cyp2k1	NC_030417.1:17498120-17511745	chr2	17f	17m	3.0457	6.11276	1.00505	0.0002	0.00101199
LOC108276084	LOC108276084	NC_030417.1:1861053-1877843	chr2	17f	17m	0.330264	0.728066	1.14045	0.01265	0.0390854
LOC108274964	LOC108274964	NC_030417.1:1878820-1903886	chr2	17f	17m	0.674377	1.50395	1.15713	0.00065	0.00291795
LOC108276142	hspb9	NC_030417.1:2166879-2168044	chr2	17f	17m	5.42831	2.45774	-1.14317	0.00045	0.00210162
LOC108275785	extensin	NC_030417.1:24915781-24920830	chr2	17f	17m	0.148523	0.786577	2.40491	0.0034	0.0125357
tfap2d	tfap2d	NC_030417.1:35647226-35664455	chr2	17f	17m	4.19821	2.00243	-1.06802	0.00015	0.000779162
col10a1	col10a1	NC_030417.1:37093825-37119763	chr2	17f	17m	19.6272	42.4636	1.11337	0.0013	0.00539934
rcn3	rcn3	NC_030417.1:425511-437558	chr2	17f	17m	13.1747	26.4614	1.00612	0.00075	0.00331451
LOC108279353	slc4a1a	NC_030417.1:7999321-8017945	chr2	17f	17m	21.7779	53.6279	1.30012	5e-05	0.000282142
LOC108280749	at3g17050	NC_030417.1:829866-853420	chr2	17f	17m	3.63123	7.30837	1.00909	0.0002	0.00101199
LOC108263323	SCA-1	NC_030418.1:13691893-13694721	chr3	17f	17m	0.763343	0.247394	-1.62552	0.0124	0.0384273
LOC108262879	LOC108262879	NC_030418.1:1402818-1407013	chr3	17f	17m	10.1144	4.51557	-1.16344	5e-05	0.000282142
LOC108262210	LOC108262210	NC_030418.1:20648797-20650951	chr3	17f	17m	0.824594	0.329477	-1.32351	0.01205	0.037496
LOC108263526	mat1a	NC_030418.1:21006199-21012001	chr3	17f	17m	5.82491	12.475	1.09873	5e-05	0.000282142
LOC108262759	zmp:0000000760	NC_030418.1:27915711-27941213	chr3	17f	17m	0.537039	1.1444	1.09149	0.0006	0.00271783
bfsp1	bfsp1	NC_030418.1:28373891-28385884	chr3	17f	17m	12.5761	28.584	1.18452	5e-05	0.000282142
LOC108263174	glyatl3	NC_030418.1:29538162-29543307	chr3	17f	17m	1.01527	2.76795	1.44695	5e-05	0.000282142
kcnk12	kcnk12	NC_030418.1:30189939-30204094	chr3	17f	17m	1.4949	0.55875	-1.41977	0.01025	0.0326363
LOC108263687	col6a6	NC_030418.1:33953047-33983744	chr3	17f	17m	2.90395	5.92776	1.02947	5e-05	0.000282142
LOC108262882	sparcl1	NC_030418.1:4410649-4418714	chr3	17f	17m	2.64339	5.84265	1.14424	5e-05	0.000282142
frem3	frem3	NC_030418.1:5708237-5747418	chr3	17f	17m	9.21676	19.2214	1.06038	5e-05	0.000282142
LOC108263610	ptgr1	NC_030418.1:7763303-7776271	chr3	17f	17m	6.1394	12.9526	1.07708	5e-05	0.000282142
LOC108262454	dok1a	NC_030418.1:8818944-8823157	chr3	17f	17m	0.775328	1.55844	1.00722	0.00845	0.0276258
LOC108262797	crybb1l2	NC_030418.1:9234613-9242212	chr3	17f	17m	195.594	485.431	1.3114	5e-05	0.000282142
LOC108264201	c1qtnf13	NC_030419.1:10424158-10427948	chr4	17f	17m	0.889402	1.98918	1.16127	0.0009	0.00389642
slc12a3	slc12a3	NC_030419.1:11719722-11732650	chr4	17f	17m	2.82688	8.20629	1.53752	5e-05	0.000282142
lctl	lctl	NC_030419.1:12855054-12877207	chr4	17f	17m	5.7881	12.5341	1.11469	5e-05	0.000282142
asz1	asz1	NC_030419.1:13549771-13574763	chr4	17f	17m	0.730204	1.48981	1.02876	0.00625	0.0212798
LOC108264066	gtf2ird2b	NC_030419.1:14042193-14044058	chr4	17f	17m	0.599054	1.61871	1.43409	0.00015	0.000779162
LOC108263931	kcnj1	NC_030419.1:15361769-15375363	chr4	17f	17m	0.368046	1.01275	1.46032	0.00535	0.0185963
LOC108264260	LOC108264260	NC_030419.1:16361036-16361974	chr4	17f	17m	4.89637	2.1391	-1.19471	0.0049	0.0172287
LOC108264013	cipc	NC_030419.1:17071148-17090224	chr4	17f	17m	2.65705	1.0193	-1.38225	5e-05	0.000282142
actrt3	actrt3	NC_030419.1:20488218-20496712	chr4	17f	17m	14.3364	29.6279	1.04727	5e-05	0.000282142
LOC108263970	LOC108263970	NC_030419.1:25727048-25729240	chr4	17f	17m	2.19645	0.827802	-1.40781	0.00015	0.000779162
LOC108264856	lce	NC_030419.1:32365785-32370289	chr4	17f	17m	1.16537	3.78804	1.70067	0.00015	0.000779162
LOC108264532	tar1	NC_030419.1:34187555-34188955	chr4	17f	17m	1.63937	3.57812	1.12606	0.01035	0.0329111
LOC108264533	cml-2	NC_030419.1:34205981-34206495	chr4	17f	17m	3.921	10.1436	1.37128	0.0013	0.00539934
slc12a1	slc12a1	NC_030419.1:34504283-34524244	chr4	17f	17m	2.05411	4.43306	1.10979	5e-05	0.000282142
LOC108265444	h2-aa	NC_030420.1:1619696-1622265	chr5	17f	17m	0.296909	1.8649	2.65101	0.0027	0.0102534
LOC108265781	spinb	NC_030420.1:17360082-17381199	chr5	17f	17m	0.957722	1.91882	1.00254	0.0066	0.022315
lox	lox	NC_030420.1:17662627-17673624	chr5	17f	17m	0.805853	0.39911	-1.01373	0.0148	0.0446895
LOC108266038	LOC108266038	NC_030420.1:22298452-22310127	chr5	17f	17m	0.815159	2.05279	1.33243	0.00025	0.00123877
LOC108265655	col2a1a	NC_030420.1:22416700-22477955	chr5	17f	17m	27.5514	99.5261	1.85295	5e-05	0.000282142
cel2a	cel2a	NC_030420.1:22541601-22544178	chr5	17f	17m	1.76327	12.2229	2.79326	5e-05	0.000282142
LOC108265744	eps8l3b	NC_030420.1:23004126-23023366	chr5	17f	17m	1.39099	2.8264	1.02286	0.00075	0.00331451
alx3	alx3	NC_030420.1:23360304-23367595	chr5	17f	17m	0.999626	2.23625	1.16162	0.00325	0.0120519
myl7	myl7	NC_030420.1:2561919-2565818	chr5	17f	17m	3.81567	1.38522	-1.46182	0.00095	0.00408731
gck	gck	NC_030420.1:2573925-2580698	chr5	17f	17m	0.323695	3.8401	3.56844	5e-05	0.000282142
LOC108265720	si:dkey-6n6.1	NC_030420.1:32230678-32238638	chr5	17f	17m	0.832153	2.70247	1.69936	5e-05	0.000282142
LOC108265017	ggh	NC_030420.1:3537818-3543417	chr5	17f	17m	0.450287	0.996967	1.1467	0.0087	0.0283268
LOC108265029	LOC108265029	NC_030420.1:8581424-8586178	chr5	17f	17m	1.08191	2.63995	1.28693	0.0051	0.0178385
LOC108265035	nppa	NC_030420.1:8650930-8652485	chr5	17f	17m	3.89709	0.80504	-2.27527	5e-05	0.000282142
hao2	hao2	NC_030421.1:1032828-1037796	chr6	17f	17m	3.16128	6.56409	1.05408	5e-05	0.000282142
LOC108266801	gm2	NC_030421.1:11278368-11280119	chr6	17f	17m	1.98899	6.21938	1.64474	5e-05	0.000282142
gja3	gja3	NC_030421.1:1181738-1186797	chr6	17f	17m	2.61265	5.8984	1.17481	5e-05	0.000282142
LOC108266454	jam2b	NC_030421.1:13317829-13323148	chr6	17f	17m	0.2361	0.672701	1.51057	0.00465	0.0164618
LOC108266250	LOC108266250	NC_030421.1:18695028-18699057	chr6	17f	17m	2.20381	4.86299	1.14184	0.00025	0.00123877
upp2	upp2	NC_030421.1:2206378-2222606	chr6	17f	17m	49.1052	23.0131	-1.09342	5e-05	0.000282142
fkbp7	fkbp7	NC_030421.1:25269044-25271857	chr6	17f	17m	3.87933	7.88926	1.02408	0.00145	0.005946
LOC108266545	LOC108266545	NC_030421.1:27544584-27555155	chr6	17f	17m	0.352239	0.749676	1.08971	0.00495	0.0173813
cryba2	cryba2	NC_030421.1:28445716-28449635	chr6	17f	17m	274.996	758.097	1.46297	5e-05	0.000282142
LOC108266542	spegnb	NC_030421.1:2875723-2877585	chr6	17f	17m	0.161068	0.965145	2.58308	0.015	0.0452096
LOC108266887	gpc6b	NC_030421.1:31282554-31305430	chr6	17f	17m	1.20894	2.68376	1.15051	5e-05	0.000282142
hoxd10	hoxd10	NC_030421.1:9454155-9457157	chr6	17f	17m	0.422074	1.04473	1.30757	0.0025	0.00959262
LOC108268348	si:ch73-335l21.4	NC_030422.1:17100822-17102014	chr7	17f	17m	5.4129	11.1959	1.04849	0.00035	0.00167763
LOC108268060	LOC108268060	NC_030422.1:27482739-27502795	chr7	17f	17m	7.02915	0.420573	-4.06292	5e-05	0.000282142
LOC108267384	LOC108267384	NC_030422.1:3143028-3148085	chr7	17f	17m	0.790054	0.347142	-1.18643	0.0152	0.0457252
LOC108267392	klf17	NC_030422.1:3488822-3491374	chr7	17f	17m	9.9475	19.9995	1.00756	5e-05	0.000282142
bfsp2	bfsp2	NC_030422.1:3875266-3879613	chr7	17f	17m	13.3432	32.3965	1.27974	5e-05	0.000282142
LOC108268351	LOC108268351	NC_030422.1:6686051-6697249	chr7	17f	17m	5.05349	0.144804	-5.1251	5e-05	0.000282142
LOC108267138	ddr2b	NC_030422.1:8204737-8218788	chr7	17f	17m	0.356084	1.16516	1.71023	5e-05	0.000282142
LOC108267624	plscr1	NC_030422.1:8712799-8716166	chr7	17f	17m	0.993956	0.325949	-1.60853	0.01265	0.0390854
LOC108269051	tnni1	NC_030423.1:17032981-17040826	chr8	17f	17m	2.26866	5.33163	1.23273	0.00115	0.00484404
wt1	wt1	NC_030423.1:19199195-19220219	chr8	17f	17m	1.66724	3.7895	1.18454	5e-05	0.000282142
LOC108269091	cpa1	NC_030423.1:21682941-21688099	chr8	17f	17m	0.69918	3.41451	2.28794	5e-05	0.000282142
cbpa1	cbpa1	NC_030423.1:21692572-21699258	chr8	17f	17m	0.398074	1.55883	1.96936	0.0003	0.00146069
LOC108268948	olfm4	NC_030423.1:21898118-21903146	chr8	17f	17m	0.736984	1.53881	1.06211	0.0049	0.0172287
LOC108268441	crybb1l1	NC_030423.1:24787104-24806721	chr8	17f	17m	130.307	348.728	1.42019	0.0032	0.0118902
LOC108268444	cryba1l1	NC_030423.1:24787104-24806721	chr8	17f	17m	218.568	657.174	1.58819	0.0127	0.0392189
LOC108268423	si:ch211-153b23.5	NC_030423.1:3065772-3067704	chr8	17f	17m	3.73706	8.55976	1.19566	0.00055	0.00251492
LOC108269007	vimr2	NC_030423.1:7125646-7139335	chr8	17f	17m	0.563696	1.44252	1.35561	0.00045	0.00210162
LOC108270375	col10a1a	NC_030424.1:1301413-1306609	chr9	17f	17m	43.5574	92.4223	1.08532	5e-05	0.000282142
LOC108269768	capn3a	NC_030424.1:14708681-14720008	chr9	17f	17m	19.5977	57.4949	1.55275	5e-05	0.000282142
LOC108269676	gje1	NC_030424.1:17943313-17945409	chr9	17f	17m	1.1607	2.94894	1.3452	0.00065	0.00291795
prox2	prox2	NC_030424.1:20530195-20542790	chr9	17f	17m	1.10069	2.31712	1.07392	0.0009	0.00389642
LOC108270314	slc7a9	NC_030424.1:20869740-20873350	chr9	17f	17m	0.900092	2.97226	1.72342	5e-05	0.000282142
LOC108269470	slc7a9	NC_030424.1:20874025-20885261	chr9	17f	17m	0.415395	1.44873	1.80224	0.0004	0.00189118
LOC108270187	kcnk17	NC_030424.1:22098037-22105053	chr9	17f	17m	0.482405	1.15266	1.25665	0.0151	0.045468
LOC108270407	slc22a7b.3	NC_030424.1:30031005-30042273	chr9	17f	17m	1.05989	2.49533	1.23531	0.00025	0.00123877
LOC108269573	LOC108269573	NC_030424.1:6159164-6161764	chr9	17f	17m	3.32317	1.47301	-1.17379	0.0008	0.00351079
LOC108269935	pol	NC_030424.1:9513704-9524230	chr9	17f	17m	0.924628	0.285233	-1.69673	0.0061	0.0208384
LOC108271135	LOC108271135	NC_030425.1:16068591-16073175	chr10	17f	17m	3.01888	1.461	-1.04706	0.0136	0.0415881
nphs2	nphs2	NC_030425.1:16196029-16214198	chr10	17f	17m	0.932464	2.11789	1.18351	0.0055	0.0190491
lgsn	lgsn	NC_030425.1:24097765-24100783	chr10	17f	17m	1.37437	3.21727	1.22707	5e-05	0.000282142
LOC108270765	col9a1a	NC_030425.1:24113029-24128113	chr10	17f	17m	8.51389	19.9184	1.22621	5e-05	0.000282142
muc5ac	muc5ac	NC_030425.1:27090749-27104367	chr10	17f	17m	9.08593	4.2744	-1.08791	5e-05	0.000282142
LOC108271195	wee1	NC_030425.1:3741614-3749477	chr10	17f	17m	0.852306	2.42059	1.50592	0.00015	0.000779162
st2b1	st2b1	NC_030425.1:3956726-3962874	chr10	17f	17m	4.29456	8.6458	1.00949	0.00035	0.00167763
LOC108270879	plaat1	NC_030425.1:4252407-4258376	chr10	17f	17m	2.19664	4.53363	1.04537	0.00035	0.00167763
LOC108271864	slc26a6l	NC_030426.1:14480308-14488981	chr11	17f	17m	0.823459	2.1113	1.35836	5e-05	0.000282142
LOC108271865	myhb	NC_030426.1:14504688-14516979	chr11	17f	17m	0.287529	0.724786	1.33385	0.0008	0.00351079
ngf	ngf	NC_030426.1:17501342-17513047	chr11	17f	17m	0.834169	1.74972	1.06871	0.0099	0.0316746
LOC108272176	slc5a8l	NC_030426.1:17548541-17556690	chr11	17f	17m	0.478624	1.24653	1.38095	0.0006	0.00271783
LOC108272229	prss27	NC_030426.1:545946-549735	chr11	17f	17m	0.919057	2.08502	1.18184	0.0035	0.012855
LOC108272227	LOC108272227	NC_030426.1:585853-591573	chr11	17f	17m	11.4114	24.7139	1.11484	5e-05	0.000282142
cfap52	cfap52	NC_030427.1:11923826-11933455	chr12	17f	17m	0.336345	0.783	1.21907	0.00315	0.0117278
LOC108272420	tbxta	NC_030427.1:13486461-13489962	chr12	17f	17m	0.154737	0.685766	2.1479	0.00065	0.00291795
s10ab	s10ab	NC_030427.1:13602224-13604997	chr12	17f	17m	9.37909	19.555	1.06002	0.00035	0.00167763
LOC108272704	fcgbp	NC_030427.1:15564898-15573316	chr12	17f	17m	12.8557	5.29258	-1.28036	5e-05	0.000282142
col9a2	col9a2	NC_030427.1:19190386-19219412	chr12	17f	17m	5.48475	15.0464	1.45592	5e-05	0.000282142
lpcat1	lpcat1	NC_030427.1:21094072-21111642	chr12	17f	17m	0.856575	1.84176	1.10444	0.00095	0.00408731
LOC108272741	neu1	NC_030427.1:21856873-21861927	chr12	17f	17m	0.83313	1.69629	1.02577	0.00775	0.0256461
col28a1	col28a1	NC_030427.1:22510057-22534830	chr12	17f	17m	1.17369	2.97527	1.34196	5e-05	0.000282142
LOC108272910	thbs3b	NC_030427.1:23720569-23736381	chr12	17f	17m	0.423216	0.954697	1.17365	0.00235	0.00908622
LOC100304584	mgp	NC_030427.1:27275317-27280451	chr12	17f	17m	5.34255	11.3445	1.0864	0.00165	0.00665944
LOC108273224	mylkb	NC_030427.1:4411031-4426340	chr12	17f	17m	4.27221	8.58412	1.00669	5e-05	0.000282142
LOC108272922	lgals2b	NC_030427.1:7428957-7433144	chr12	17f	17m	2.17321	1.01362	-1.10031	0.0158	0.0472653
LOC108272597	LOC108272597	NC_030427.1:83254-91479	chr12	17f	17m	1.45098	0.697223	-1.05734	0.00135	0.00558328
LOC108273558	zgc:112285	NC_030428.1:12782377-12787030	chr13	17f	17m	7.08238	17.7345	1.32425	5e-05	0.000282142
LOC108273626	LOC108273626	NC_030428.1:1303940-1305808	chr13	17f	17m	2.19518	4.43828	1.01566	0.0073	0.0243556
LOC108273487	crygmx	NC_030428.1:13544949-13550756	chr13	17f	17m	21.2136	50.8964	1.26257	5e-05	0.000282142
LOC108273614	si:zfos-911d5.4	NC_030428.1:1391568-1429951	chr13	17f	17m	5.6776	1.45663	-1.96265	5e-05	0.000282142
sost	sost	NC_030428.1:15704031-15715987	chr13	17f	17m	2.51638	5.1957	1.04597	5e-05	0.000282142
LOC108273502	hbae5	NC_030428.1:16741259-16742906	chr13	17f	17m	1.07724	6.71166	2.63934	5e-05	0.000282142
rnf151	rnf151	NC_030428.1:16865984-16867376	chr13	17f	17m	2.5667	8.70659	1.76219	5e-05	0.000282142
acta2	acta2	NC_030428.1:17450936-17455446	chr13	17f	17m	62.9663	128.691	1.03126	0.0003	0.00146069
LOC108273732	si:dkey-219e21.2	NC_030428.1:2099105-2113876	chr13	17f	17m	1.87357	0.910749	-1.04066	0.0035	0.012855
vkorl	vkorl	NC_030428.1:24955685-24958493	chr13	17f	17m	1.20173	3.05028	1.34382	0.0027	0.0102534
LOC108273566	gpx9	NC_030428.1:6029870-6035592	chr13	17f	17m	15.1022	42.1894	1.48212	5e-05	0.000282142
LOC108274203	LOC108274203	NC_030428.1:6120076-6127116	chr13	17f	17m	0.328948	0.739165	1.16804	0.0088	0.0286107
LOC108273496	epcam	NC_030428.1:8984153-8988863	chr13	17f	17m	0.5915	1.96401	1.73136	0.00075	0.00331451
LOC108274433	slc13a1	NC_030429.1:10786580-10797275	chr14	17f	17m	0.903727	2.17696	1.26836	0.0002	0.00101199
hexa	hexa	NC_030429.1:13056277-13064662	chr14	17f	17m	0.913901	2.42471	1.4077	5e-05	0.000282142
igsf22	igsf22	NC_030429.1:16893067-16913144	chr14	17f	17m	0.395731	0.971775	1.2961	0.0001	0.000537128
il17b	il17b	NC_030429.1:18054029-18056879	chr14	17f	17m	0.438581	0.99194	1.17741	0.0126	0.0389556
gnpi1	gnpi1	NC_030429.1:20983200-20988182	chr14	17f	17m	1.67597	3.51228	1.06741	0.00295	0.0110725
slc34a1	slc34a1	NC_030429.1:21668513-21693867	chr14	17f	17m	2.40546	5.58073	1.21414	5e-05	0.000282142
gstp1	gstp1	NC_030429.1:22901266-22906252	chr14	17f	17m	58.9692	121.288	1.04041	5e-05	0.000282142
LOC108274547	LOC108274547	NC_030429.1:2502606-2523472	chr14	17f	17m	0.688637	1.40702	1.03083	0.01335	0.0409328
LOC108274451	LOC108274451	NC_030429.1:26684273-26686783	chr14	17f	17m	1.14987	2.3716	1.04439	0.0029	0.0109093
LOC108274430	ctra	NC_030429.1:9495794-9498064	chr14	17f	17m	0.639358	7.52856	3.55768	5e-05	0.000282142
LOC108275556	emp3b	NC_030430.1:14244590-14250248	chr15	17f	17m	1.06569	2.35707	1.14521	0.0049	0.0172287
g0s2	g0s2	NC_030430.1:1465129-1466299	chr15	17f	17m	3.47005	1.5255	-1.18567	0.00175	0.00701335
perm1	perm1	NC_030430.1:16976464-16984509	chr15	17f	17m	1.1599	2.42464	1.06378	5e-05	0.000282142
mip	mip	NC_030430.1:19527638-19542793	chr15	17f	17m	21.7294	53.187	1.29143	5e-05	0.000282142
LOC108276386	b4galnt1	NC_030430.1:20334926-20356444	chr15	17f	17m	0.703747	1.74022	1.30614	0.0001	0.000537128
col9a3	col9a3	NC_030430.1:23981793-24008265	chr15	17f	17m	6.94755	20.3718	1.552	5e-05	0.000282142
LOC108275518	cac3	NC_030430.1:6128737-6137102	chr15	17f	17m	0.297338	1.24238	2.06293	0.00645	0.021874
LOC108276151	LOC108276151	NC_030430.1:7166552-7168505	chr15	17f	17m	4.91812	9.96991	1.01947	0.00015	0.000779162
LOC108276949	LOC108276949	NC_030431.1:14597038-14597779	chr16	17f	17m	0.521023	1.58515	1.6052	0.0156	0.0467525
LOC108276574	stc1l	NC_030431.1:14676259-14685975	chr16	17f	17m	1.58733	6.78484	2.09571	5e-05	0.000282142
spg20	spg20	NC_030431.1:15244429-15254407	chr16	17f	17m	2.62233	5.35867	1.03102	0.0004	0.00189118
cryba4	cryba4	NC_030431.1:18075572-18097024	chr16	17f	17m	323.696	941.216	1.53988	0.0021	0.00823379
crybb1	crybb1	NC_030431.1:18075572-18097024	chr16	17f	17m	223.884	660.821	1.56151	0.00065	0.00291795
umodl1	umodl1	NC_030431.1:21019600-21031140	chr16	17f	17m	0.708756	1.56073	1.13886	0.0003	0.00146069
LOC108276675	LOC108276675	NC_030431.1:22437760-22489887	chr16	17f	17m	2.41127	1.1691	-1.04439	0.0022	0.00857604
LOC108276915	mmp13	NC_030431.1:23268926-23271676	chr16	17f	17m	0.311814	0.85406	1.45365	0.0056	0.0193483
LOC108277285	serpinh1a	NC_030431.1:23302541-23307810	chr16	17f	17m	7.53481	15.5603	1.04623	5e-05	0.000282142
LOC108277006	glis3	NC_030431.1:24976113-24994711	chr16	17f	17m	0.627402	1.34365	1.0987	0.00095	0.00408731
LOC108277055	ccl27b	NC_030431.1:25753828-25755154	chr16	17f	17m	9.21809	19.3097	1.06679	0.0001	0.000537128
LOC108276554	ppp1r3cb	NC_030431.1:2767279-2769417	chr16	17f	17m	1.16649	2.85272	1.29017	0.0001	0.000537128
LOC108277148	slc2a11l	NC_030431.1:3348362-3358459	chr16	17f	17m	1.1137	2.39307	1.1035	0.0001	0.000537128
LOC108278233	crybb1l3	NC_030432.1:11529977-11536946	chr17	17f	17m	107.13	289.945	1.43642	5e-05	0.000282142
LOC108277669	ctrl	NC_030432.1:12492554-12496776	chr17	17f	17m	0.494109	1.71122	1.79212	0.00225	0.00874636
LOC108278276	gjd2	NC_030432.1:14344587-14345676	chr17	17f	17m	1.25448	3.30455	1.39736	0.0004	0.00189118
LOC108277938	lim2.3	NC_030432.1:20563965-20565706	chr17	17f	17m	16.6112	52.0615	1.64806	5e-05	0.000282142
colca2	colca2	NC_030432.1:21121187-21127472	chr17	17f	17m	1.22898	2.59924	1.08063	0.01425	0.0432792
kcnj13	kcnj13	NC_030432.1:23688264-23705794	chr17	17f	17m	5.0482	12.9017	1.35371	0.0042	0.0150663
LOC108277858	LOC108277858	NC_030432.1:23688264-23705794	chr17	17f	17m	6.67165	14.5484	1.12475	0.004	0.0144398
LOC108277948	hspb12	NC_030432.1:25828267-25831170	chr17	17f	17m	0.653828	0.219117	-1.57721	0.01455	0.0440445
LOC108277431	mmp13b	NC_030432.1:3165833-3173102	chr17	17f	17m	1.22947	2.72236	1.14682	0.00015	0.000779162
nphs1	nphs1	NC_030432.1:6484230-6644281	chr17	17f	17m	0.904759	1.9565	1.11267	0.00025	0.00123877
LOC108277576	or52k1	NC_030432.1:8631526-8632426	chr17	17f	17m	1.66948	0.446419	-1.90293	0.0024	0.0092545
LOC108278275	thrsp	NC_030432.1:9904542-9905300	chr17	17f	17m	78.9542	34.682	-1.18683	5e-05	0.000282142
LOC108278533	si:dkey-175m17.6	NC_030433.1:12741671-12747187	chr18	17f	17m	0.334183	0.715355	1.09802	0.00905	0.0293154
LOC108278998	slc22a6l	NC_030433.1:13497536-13509270	chr18	17f	17m	1.58021	4.83783	1.61424	5e-05	0.000282142
LOC108278456	cldn4	NC_030433.1:14928763-14931208	chr18	17f	17m	0.672941	1.37732	1.03331	0.0029	0.0109093
cldy	cldy	NC_030433.1:14941861-14942920	chr18	17f	17m	9.17181	19.7556	1.10698	5e-05	0.000282142
sycn	sycn	NC_030433.1:15348724-15349288	chr18	17f	17m	2.22986	6.81129	1.61097	0.00035	0.00167763
capsl	capsl	NC_030433.1:17601044-17607358	chr18	17f	17m	0.840738	1.68368	1.00189	0.0146	0.0441719
LOC108278580	slc6a13	NC_030433.1:18020600-18026835	chr18	17f	17m	0.307694	0.721547	1.2296	0.0063	0.0214273
LOC108279380	vimentin	NC_030433.1:18203773-18206905	chr18	17f	17m	2.30649	7.27585	1.65742	5e-05	0.000282142
myl5	myl5	NC_030433.1:19497062-19500593	chr18	17f	17m	0.765386	4.3051	2.49179	0.00055	0.00251492
LOC108278473	ccdc80l2	NC_030433.1:19813656-19818963	chr18	17f	17m	0.774647	1.60471	1.05071	0.00185	0.00736481
crba1	crba1	NC_030433.1:22742925-22747408	chr18	17f	17m	286.656	766.739	1.41942	5e-05	0.000282142
LOC108279130	hnf1bb	NC_030433.1:22861761-22876754	chr18	17f	17m	2.3617	5.71248	1.27429	5e-05	0.000282142
LOC108278694	vmo1	NC_030433.1:2892213-2896339	chr18	17f	17m	0.472128	1.32845	1.49249	0.0014	0.00576593
rfesd	rfesd	NC_030433.1:4921324-4925152	chr18	17f	17m	2.43046	5.13853	1.08012	0.00115	0.00484404
gfi1b	gfi1b	NC_030433.1:5777791-5784900	chr18	17f	17m	0.526696	1.12672	1.09709	0.00335	0.0123723
cel	cel	NC_030433.1:5947671-5953400	chr18	17f	17m	1.11583	3.09428	1.47149	5e-05	0.000282142
LOC108278454	bmp5	NC_030433.1:7228314-7232162	chr18	17f	17m	0.389356	1.96505	2.33541	5e-05	0.000282142
ucma	ucma	NC_030434.1:14140903-14146851	chr19	17f	17m	4.36831	14.3496	1.71586	5e-05	0.000282142
wnt7b	wnt7b	NC_030434.1:14240046-14249501	chr19	17f	17m	1.11349	2.34944	1.07723	0.00415	0.0149102
LOC108279454	si:dkey-39a18.1	NC_030434.1:14735722-14741788	chr19	17f	17m	0.788906	1.81857	1.20488	0.00175	0.00701335
LOC108280027	epyc	NC_030434.1:20868826-20892470	chr19	17f	17m	3.63292	9.0153	1.31124	5e-05	0.000282142
kera	kera	NC_030434.1:20897437-20908346	chr19	17f	17m	1.38754	2.94139	1.08397	0.00015	0.000779162
LOC108279514	LOC108279514	NC_030434.1:4961093-4966213	chr19	17f	17m	3.26945	7.47313	1.19266	5e-05	0.000282142
LOC108279699	ngs	NC_030434.1:5425743-5433709	chr19	17f	17m	1.80336	10.3844	2.52566	5e-05	0.000282142
sst2	sst2	NC_030435.1:20494714-20496551	chr20	17f	17m	0.875063	4.37918	2.3232	0.00065	0.00291795
LOC108280851	gm2	NC_030435.1:4045427-4147609	chr20	17f	17m	189.034	559.843	1.56638	0.0007	0.0031165
LOC108280755	gm2	NC_030435.1:5295263-5448393	chr20	17f	17m	15.9797	38.6756	1.27518	5e-05	0.000282142
LOC108280887	cldn4	NC_030435.1:5853762-5855135	chr20	17f	17m	0.523546	1.15702	1.14403	0.01515	0.0455983
LOC108280748	gm2	NC_030435.1:5941607-5942649	chr20	17f	17m	2.51019	8.67942	1.7898	5e-05	0.000282142
LOC108280591	cyp2g1p	NC_030435.1:6054573-6067860	chr20	17f	17m	0.708554	0.269497	-1.39461	0.006	0.0205437
LOC108280792	apoa1	NC_030435.1:6169065-6170888	chr20	17f	17m	9.62045	26.6548	1.47022	5e-05	0.000282142
LOC108280896	myh7	NC_030435.1:7522309-7544638	chr20	17f	17m	4.49562	0.685599	-2.71308	5e-05	0.000282142
c20h2orf82	c20h2orf82	NC_030435.1:8951431-8962904	chr20	17f	17m	0.28122	1.06217	1.91724	0.00055	0.00251492
tmprss12	tmprss12	NC_030436.1:16456662-16462098	chr21	17f	17m	0.817577	4.24245	2.37547	5e-05	0.000282142
guc2a	guc2a	NC_030436.1:18633509-18634501	chr21	17f	17m	2.17637	4.89871	1.17048	0.0134	0.041062
LOC108255291	chia.1	NC_030436.1:8527539-8532182	chr21	17f	17m	3.98923	1.59914	-1.31882	0.0001	0.000537128
LOC108280999	amcase	NC_030436.1:8549552-8552658	chr21	17f	17m	14.8479	4.65366	-1.67382	5e-05	0.000282142
LOC108254793	si:ch211-159e12.5	NC_030436.1:8878008-8883900	chr21	17f	17m	1.89106	4.52452	1.25857	5e-05	0.000282142
LOC108255279	calcoco1b	NC_030436.1:9369126-9382402	chr21	17f	17m	14.0721	3.11255	-2.17667	5e-05	0.000282142
LOC108255329	prlrb	NC_030437.1:11074107-11088818	chr22	17f	17m	0.632888	1.43656	1.18259	0.0018	0.0071894
LOC108255383	cmlc1	NC_030437.1:11953319-11954092	chr22	17f	17m	6.93435	2.21007	-1.64967	0.00015	0.000779162
LOC108255755	ela3l	NC_030437.1:16732377-16736417	chr22	17f	17m	1.36689	5.8553	2.09884	5e-05	0.000282142
LOC108255648	areg	NC_030437.1:19334904-19346568	chr22	17f	17m	0.981599	2.0585	1.06839	0.0016	0.00648346
LOC108255642	ugt2c1	NC_030437.1:19517702-19528730	chr22	17f	17m	0.502818	1.34904	1.42383	0.0011	0.00465736
LOC108255399	si:dkey-1k23.3	NC_030437.1:2482709-2486243	chr22	17f	17m	2.13257	8.10846	1.92684	5e-05	0.000282142
cfap77	cfap77	NC_030437.1:4653046-4672487	chr22	17f	17m	0.72464	1.49014	1.04011	0.0133	0.0408034
LOC108256708	cdh17	NC_030438.1:11918380-11933700	chr23	17f	17m	6.12249	13.3601	1.12574	5e-05	0.000282142
lim2	lim2	NC_030438.1:16605367-16612539	chr23	17f	17m	34.965	84.5762	1.27434	5e-05	0.000282142
apoa2	apoa2	NC_030438.1:18412913-18414283	chr23	17f	17m	144.036	60.6442	-1.24798	5e-05	0.000282142
LOC108256147	c1qtnf9	NC_030438.1:4658732-4660809	chr23	17f	17m	0.179133	0.629663	1.81355	0.00995	0.031815
LOC108256149	and1	NC_030438.1:9285417-9292293	chr23	17f	17m	0.417637	1.12592	1.43078	0.0002	0.00101199
otos	otos	NC_030438.1:9297657-9299413	chr23	17f	17m	0.667661	2.11923	1.66635	0.0023	0.00891685
col8a2	col8a2	NC_030439.1:10088359-10133948	chr24	17f	17m	3.69918	7.59813	1.03844	5e-05	0.000282142
LOC108257376	pgrn	NC_030439.1:11077403-11083118	chr24	17f	17m	0.812771	1.864	1.19748	0.0022	0.00857604
LOC108257040	hba1	NC_030439.1:18529-19329	chr24	17f	17m	264.291	543.032	1.03891	0.0007	0.0031165
icam2	icam2	NC_030439.1:19156352-19159840	chr24	17f	17m	0.412649	1.03772	1.33044	0.0105	0.0333219
LOC108256942	myo16	NC_030439.1:4499462-4514861	chr24	17f	17m	1.06795	5.28487	2.30703	5e-05	0.000282142
grifin	grifin	NC_030439.1:5100684-5114451	chr24	17f	17m	10.6016	25.4204	1.26171	5e-05	0.000282142
matn1	matn1	NC_030439.1:7596547-7602505	chr24	17f	17m	1.50001	7.23724	2.27047	5e-05	0.000282142
susd5	susd5	NC_030439.1:7892560-7906919	chr24	17f	17m	0.393826	0.894785	1.18398	0.00035	0.00167763
rhag	rhag	NC_030440.1:16236579-16251134	chr25	17f	17m	20.8412	44.0089	1.07836	5e-05	0.000282142
LOC108257958	myh6	NC_030440.1:17139618-17145822	chr25	17f	17m	2.15877	0.779988	-1.46868	5e-05	0.000282142
LOC108257933	prss2	NC_030440.1:18428842-18430348	chr25	17f	17m	0.379107	5.74435	3.92147	5e-05	0.000282142
LOC108257934	prss2	NC_030440.1:18434385-18435952	chr25	17f	17m	1.27701	5.50981	2.10923	5e-05	0.000282142
LOC108257918	serpins	NC_030440.1:18475148-18481320	chr25	17f	17m	0.727038	1.76463	1.27926	0.0133	0.0408034
cx32	cx32	NC_030440.1:4722026-4725001	chr25	17f	17m	0.845753	1.70459	1.01112	0.0048	0.0169229
LOC108257733	emilin1a	NC_030440.1:7078571-7094304	chr25	17f	17m	1.89609	3.79636	1.00159	5e-05	0.000282142
LOC108258032	LOC108258032	NC_030440.1:851819-853102	chr25	17f	17m	3.50257	1.60557	-1.12533	0.0107	0.0338652
mgst3	mgst3	NC_030440.1:8721993-8728370	chr25	17f	17m	4.28659	9.04936	1.07799	0.01315	0.0404093
LOC108258942	gja8b	NC_030441.1:11003615-11011587	chr26	17f	17m	6.83043	19.5575	1.51768	5e-05	0.000282142
LOC108258501	psmb8	NC_030441.1:12553400-12557482	chr26	17f	17m	0.16188	0.766106	2.24262	0.0156	0.0467525
LOC108258298	LOC108258298	NC_030441.1:13653650-13661808	chr26	17f	17m	5.09081	13.2976	1.3852	5e-05	0.000282142
LOC108258304	LOC108258304	NC_030441.1:13667633-13675096	chr26	17f	17m	4.3971	10.6515	1.27644	5e-05	0.000282142
LOC108258879	gm2	NC_030441.1:15401226-15522251	chr26	17f	17m	25.5841	70.6828	1.46611	0.00015	0.000779162
LOC108258947	srap	NC_030441.1:16151672-16181315	chr26	17f	17m	0.913203	1.85464	1.02213	0.0007	0.0031165
LOC108258797	mfap4	NC_030441.1:18379566-18383592	chr26	17f	17m	1.22445	2.92593	1.25677	0.0033	0.012212
LOC108258903	wu:fa56d06	NC_030441.1:5010966-5018899	chr26	17f	17m	1.83004	0.795616	-1.20173	0.00225	0.00874636
LOC108258576	atp1a1	NC_030441.1:5225730-5245521	chr26	17f	17m	15.8036	39.3566	1.31635	5e-05	0.000282142
LOC108258688	abcg2b	NC_030441.1:611541-620451	chr26	17f	17m	0.963774	0.458165	-1.07283	0.00665	0.0224595
lect1	lect1	NC_030441.1:7966207-7976655	chr26	17f	17m	2.78712	7.21679	1.37258	5e-05	0.000282142
cryaa	cryaa	NC_030441.1:8883276-8886779	chr26	17f	17m	7.85005	18.7073	1.25283	5e-05	0.000282142
LOC108259606	hcea	NC_030442.1:12783795-12788649	chr27	17f	17m	0.156297	0.751185	2.26488	0.00685	0.0230483
LOC108259542	LOC108259542	NC_030442.1:14505516-14524779	chr27	17f	17m	1.41772	2.91312	1.03899	0.01185	0.036959
LOC108259233	pnat10	NC_030442.1:2689179-2690734	chr27	17f	17m	0.792308	2.01551	1.34702	0.00085	0.00370414
LOC108259467	crybgx	NC_030442.1:7280339-7283078	chr27	17f	17m	81.6995	215.587	1.39987	5e-05	0.000282142
LOC108259469	lctla	NC_030442.1:7284870-7293627	chr27	17f	17m	8.08902	18.0257	1.15602	5e-05	0.000282142
LOC108259193	acana	NC_030442.1:9244011-9258893	chr27	17f	17m	2.27239	6.16185	1.43915	5e-05	0.000282142
LOC108259744	gm2	NC_030443.1:15503081-15503977	chr28	17f	17m	519.75	1303.28	1.32626	5e-05	0.000282142
LOC108260287	fxyd2	NC_030443.1:1568373-1572207	chr28	17f	17m	9.78517	27.2703	1.47866	5e-05	0.000282142
LOC108259752	gm2	NC_030443.1:16946343-16948563	chr28	17f	17m	191.51	524.215	1.45274	5e-05	0.000282142
LOC108259787	gm2	NC_030443.1:6532023-6544962	chr28	17f	17m	217.077	593.979	1.4522	5e-05	0.000282142
LOC108260319	kyat1	NC_030443.1:8835573-8845448	chr28	17f	17m	0.618744	1.26897	1.03625	0.0041	0.014756
LOC108260578	gm2	NC_030444.1:10812670-10813445	chr29	17f	17m	198.045	580.899	1.55246	5e-05	0.000282142
LOC108260579	gm2	NC_030444.1:10813553-10814431	chr29	17f	17m	60.2894	161.039	1.41744	5e-05	0.000282142
LOC108260580	gm2	NC_030444.1:10817055-10817923	chr29	17f	17m	99.4405	287.583	1.53207	5e-05	0.000282142
LOC108260664	gm2	NC_030444.1:10821346-10822021	chr29	17f	17m	160.367	449.317	1.48636	5e-05	0.000282142
LOC108260663	gm2	NC_030444.1:10825649-10826542	chr29	17f	17m	21.7635	64.193	1.56051	5e-05	0.000282142
LOC108260582	gm2	NC_030444.1:10832318-10833137	chr29	17f	17m	15.7886	43.9734	1.47775	5e-05	0.000282142
LOC108260583	gm2	NC_030444.1:10838442-10839221	chr29	17f	17m	69.9804	160.652	1.19892	5e-05	0.000282142
LOC108260584	gm2	NC_030444.1:10841505-10842257	chr29	17f	17m	106.454	262.067	1.2997	5e-05	0.000282142
LOC108260821	gm2	NC_030444.1:10844494-10845391	chr29	17f	17m	57.0225	148.907	1.38481	5e-05	0.000282142
LOC108260693	itln	NC_030444.1:248463-254069	chr29	17f	17m	0.667636	2.08027	1.63964	0.0004	0.00189118
LOC108260833	fgfbp2b	NC_030444.1:3759676-3761581	chr29	17f	17m	1.13652	3.40757	1.58412	5e-05	0.000282142
LOC108260768	col9a1	NC_030444.1:5894114-5934071	chr29	17f	17m	0.686084	1.67406	1.2869	5e-05	0.000282142
crgm2	crgm2	NC_030444.1:9879743-9880547	chr29	17f	17m	246.994	672.096	1.44419	5e-05	0.000282142
